# Supplementary material for: Identification of intergenerational epigenetic inheritance by whole genome DNA methylation analysis in trios
Source: Sci Rep. 2023 Dec 2;13:21266. doi: 10.1038/s41598-023-48517-3 (PMC10693549; doi:10.1038/s41598-023-48517-3)
Supplement: Supplementary file 1 — Supplementary Table 1. [file 41598_2023_48517_MOESM1_ESM.xlsx]

## Sheet: QC_summary
Supp. Table 1: Samples characteristics and alignment quality control metrics. Qualimap, Picard and FastQC metrics for quality control assessment.
		Sample characteristics				QUALIMAP							PICARD			FASTQC
	Sample	Family	Member	Sex	Age	Average GC	Median insert size	Median coverage	Percentage aligned	Mapped reads	Total reads	General error rate	Proportion reads aligned	Summed median	Summed mean	Percentage duplicates	Percent GC	Average sequence length	Percentage fails	Total sequences
	F1F	F1	Offspring	Female	29	24.3191	178	13	99.2254	427952022	431292932	0.81	0.992172	178	184.248	10.3947	24	99.9717	0	431541572
	F1M	F1	Mother	Female	55	24.1869	181	12	99.1293	411568897	415184038	0.8	0.991194	181	187.271	10.3175	23	99.9735	0	415408608
	F1P	F1	Father	Male	58.2493	23.9968	176	12	99.3264	396255392	398942682	0.8	0.993204	176	182.094	9.59475	23	99.9764	0	399136112
	F2F	F2	Offspring	Male	25	24.1018	175	13	99.4023	442420225	445080326	0.81	0.993973	175	181.181	12.4193	23	99.9732	0	445323622
	F2M	F2	Mother	Female	51.7342	25.2808	175	12	99.0974	407855241	411570066	0.8	0.99088	175	181.122	12.7155	25	99.973	0	411796998
	F2P	F2	Father	Male	57	24.1746	184	12	99.1501	392002821	395363162	0.82	0.991415	184	191.409	10.684	23	99.9761	0	395557419
	F3F	F3	Offspring	Male	27	25.6151	180	11	98.862	395133313	399681648	0.81	0.988478	180	186.314	13.5083	25	99.969	0	399933905
	F3M	F3	Mother	Female	54	25.5564	173	12	99.0666	419128202	423077228	0.82	0.990552	173	178.102	12.7903	25	99.9639	0	423385646
	F3P	F3	Father	Male	58	24.1684	177	12	99.3349	401362104	404049472	0.81	0.993285	177	183.319	12.0146	23	99.9668	0	404319994
	F4F	F4	Offspring	Female	27	25.5886	184	11	99.1132	388681145	392158800	0.79	0.991048	184	191.156	13.259	25	99.9722	0	392381449
	F4M	F4	Mother	Female	60	24.4292	181	12	99.2755	389072103	391911524	0.8	0.992687	181	187.429	10.9457	24	99.9715	0	392138419
	F4P	F4	Father	Male	58	24.3294	181	12	99.2655	391823885	394722944	0.82	0.992585	181	187.92	11.1093	24	99.9708	0	394957507
