# Supplementary material for: Identification of intergenerational epigenetic inheritance by whole genome DNA methylation analysis in trios
Source: Sci Rep. 2023 Dec 2;13:21266. doi: 10.1038/s41598-023-48517-3 (PMC10693549; doi:10.1038/s41598-023-48517-3)
Supplement: Supplementary file 2 — Supplementary Table 2. [file 41598_2023_48517_MOESM2_ESM.xlsx]

## Sheet: Sheet 1
Supplemental Table 2: 3,488 heritable CpGs
CpGID	chr	start	end	distGene	GeneName	GeneContext	distCpGIsland	CpGIslandContext	distChromStates	ChromStates	meanmeth	medianmeth	desvmeth
chr1:100495944	chr1	100495944	100495945	175	RP4-714D9.5	promoter	7536	open sea	0	Heterochrom/ low signal/ Repetitive/CNV	97.1667	100	9.81495
chr1:101718165	chr1	101718165	101718166	3662	RP4-575N6.2	intergenic	15419	open sea	0	Transcription	97.6667	100	8.0829
chr1:103572669	chr1	103572669	103572670	0	COL11A1	intron	495816	open sea	0	Polycomb repressed	2.08333	0	7.21688
chr1:105629719	chr1	105629719	105629720	346894	RP11-414B7.1	intergenic	993672	open sea	0	Heterochrom/ low signal/ Repetitive/CNV	95.9167	100	7.91384
chr1:108508001	chr1	108508001	108508002	0	VAV3-AS1	promoter	159	shore	0	Promoter	2.08333	0	7.21688
chr1:10856329	chr1	10856329	10856330	0	CASZ1	intron	0	island	0	Polycomb repressed	2.08333	0	7.21688
chr1:109632909	chr1	109632909	109632910	0	RP5-1065J22.8	promoter	277	shore	0	Promoter	1.75	0	6.06218
chr1:110008906	chr1	110008906	110008907	271	SYPL2	promoter	54	shore	0	Poised Promoter	2.33333	0	8.0829
chr1:110753012	chr1	110753012	110753013	402	KCNC4-AS1	promoter	0	island	0	Promoter	2.75	0	9.52628
chr1:114433524	chr1	114433524	114433525	0	AP4B1-AS1	intron	13928	open sea	0	Enhancer	97.5833	100	8.37158
chr1:115245402	chr1	115245402	115245403	1685	NRAS	intergenic	32416	open sea	0	Enhancer	97.5	100	8.66025
chr1:1209698	chr1	1209698	1209699	432	UBE2J2	promoter	0	island	0	Promoter	2.08333	0	7.21688
chr1:12655715	chr1	12655715	12655716	0	DHRS3	intron	209	shore	0	Heterochrom/ low signal/ Repetitive/CNV	1.83333	0	6.35085
chr1:13839445	chr1	13839445	13839446	0	LRRC38	promoter	58	shore	0	Polycomb repressed	1.83333	0	6.35085
chr1:13839450	chr1	13839450	13839451	0	LRRC38	promoter	53	shore	0	Polycomb repressed	1.83333	0	6.35085
chr1:144999794	chr1	144999794	144999795	0	PDE4DIP	intron	39944	open sea	0	Transcription	97.9167	100	7.21688
chr1:1475679	chr1	1475679	1475680	0	TMEM240	exon	412	shore	0	Transcription	2.08333	0	7.21688
chr1:149888502	chr1	149888502	149888503	0	SV2A	intron	11121	open sea	0	Enhancer	2.75	0	9.52628
chr1:150500240	chr1	150500240	150500241	9731	LINC00568	intergenic	11823	open sea	0	Transcription	98	100	6.9282
chr1:150688915	chr1	150688915	150688916	0	HORMAD1	intron	86713	open sea	0	Heterochrom/ low signal/ Repetitive/CNV	98.1667	100	6.35085
chr1:150848917	chr1	150848917	150848918	0	ARNT	intron	75	shore	0	Promoter	2.08333	0	7.21688
chr1:151020235	chr1	151020235	151020236	0	C1orf56	promoter	0	island	0	Promoter	2.08333	0	7.21688
chr1:151446066	chr1	151446066	151446067	14124	POGZ	intergenic	0	island	0	Promoter	2.08333	0	7.21688
chr1:151483779	chr1	151483779	151483780	0	CGN	promoter	0	island	0	Promoter	2.08333	0	7.21688
chr1:151742369	chr1	151742369	151742370	0	OAZ3	promoter	6275	open sea	0	Heterochrom/ low signal/ Repetitive/CNV	98.0833	100	6.63953
chr1:151762881	chr1	151762881	151762882	0	TDRKH	promoter	0	island	0	Promoter	2.08333	0	7.21688
chr1:151960164	chr1	151960164	151960165	0	S100A10	intron	5491	open sea	0	Polycomb repressed	98.0833	100	6.63953
chr1:1534962	chr1	1534962	1534963	0	C1orf233	exon	0	island	0	Enhancer	1.91667	0	6.63953
chr1:153621493	chr1	153621493	153621494	2710	CHTOP	intergenic	9570	open sea	0	Transcription	98.1667	100	6.35085
chr1:153644582	chr1	153644582	153644583	1057	ILF2	promoter	1052	shore	0	Promoter	3.16667	0	10.9697
chr1:153914486	chr1	153914486	153914487	0	DENND4B	promoter	0	island	0	Transcription	97.75	100	7.79423
chr1:154474645	chr1	154474645	154474646	47	TDRD10	promoter	0	island	0	Poised Promoter	2.75	0	9.52628
chr1:15481377	chr1	15481377	15481378	0	TMEM51	intron	0	island	0	Promoter	2.75	0	6.8374
chr1:154974301	chr1	154974301	154974302	823	ZBTB7B	promoter	0	island	0	Promoter	1.83333	0	6.35085
chr1:154977592	chr1	154977592	154977593	0	ZBTB7B	intron	967	shore	0	Enhancer	2.25	0	7.79423
chr1:155051165	chr1	155051165	155051166	0	EFNA3	promoter	0	island	0	Poised Promoter	2.08333	0	7.21688
chr1:155147377	chr1	155147377	155147378	0	TRIM46	promoter	0	island	0	Transcription	2.08333	0	7.21688
chr1:155990535	chr1	155990535	155990536	0	SSR2	promoter	0	island	0	Promoter	2.08333	0	7.21688
chr1:156023224	chr1	156023224	156023225	0	UBQLN4	promoter	0	island	0	Promoter	2.08333	0	7.21688
chr1:156594810	chr1	156594810	156594811	0	HAPLN2	intron	0	island	0	Poised Promoter	2.08333	0	7.21688
chr1:156894268	chr1	156894268	156894269	0	LRRC71	exon	35	shore	0	Polycomb repressed	1.83333	0	6.35085
chr1:157163496	chr1	157163496	157163497	6300	RP11-71G12.1	intergenic	1040	shore	0	Insulator	2.08333	0	7.21688
chr1:15736239	chr1	15736239	15736240	149	EFHD2	promoter	0	island	0	Promoter	2.75	0	9.52628
chr1:160316426	chr1	160316426	160316427	0	NCSTN	intron	3087	shelf	0	Enhancer	2.08333	0	7.21688
chr1:160952222	chr1	160952222	160952223	12776	F11R	intergenic	38494	open sea	0	Poised Promoter	1.83333	0	6.35085
chr1:161102113	chr1	161102113	161102114	0	DEDD	promoter	0	island	0	Promoter	2.08333	0	7.21688
chr1:161315403	chr1	161315403	161315404	0	SDHC	intron	30951	open sea	0	Transcription	98.0833	100	6.63953
chr1:164557985	chr1	164557985	164557986	0	PBX1	promoter	12067	open sea	0	Heterochrom/ low signal/ Repetitive/CNV	2.08333	0	7.21688
chr1:166890215	chr1	166890215	166890216	0	ILDR2	exon	0	island	0	Enhancer	2.08333	0	7.21688
chr1:166944645	chr1	166944645	166944646	0	ILDR2	promoter	27	shore	0	Enhancer	1.83333	0	6.35085
chr1:16810663	chr1	16810663	16810664	0	CROCCP3	promoter	0	island	0	Transcription	98.0833	100	6.63953
chr1:168195147	chr1	168195147	168195148	26	SFT2D2	promoter	0	island	0	Promoter	2.08333	0	7.21688
chr1:168806181	chr1	168806181	168806182	44056	LINC00626	intergenic	268583	open sea	0	Heterochrom/ low signal/ Repetitive/CNV	96.25	100	8.76071
chr1:171492409	chr1	171492409	171492410	0	PRRC2C	promoter	37169	open sea	0	Transcription	97.9167	100	7.21688
chr1:171612396	chr1	171612396	171612397	0	MYOC	intron	27549	open sea	0	Heterochrom/ low signal/ Repetitive/CNV	2.75	0	9.52628
chr1:173722262	chr1	173722262	173722263	0	KLHL20	intron	37858	open sea	0	Transcription	98.1667	100	6.35085
chr1:17380025	chr1	17380025	17380026	0	SDHB	promoter	429	shore	0	Promoter	2.08333	0	7.21688
chr1:174989747	chr1	174989747	174989748	0	MRPS14	intron	2616	shelf	0	Transcription	98.0833	100	6.63953
chr1:175909043	chr1	175909043	175909044	4921	RFWD2	intergenic	266666	open sea	0	Transcription	97.5833	100	8.37158
chr1:176066156	chr1	176066156	176066157	0	RFWD2	intron	109553	open sea	0	Transcription	97.6667	100	8.0829
chr1:177139825	chr1	177139825	177139826	805	BRINP2	promoter	293	shore	0	Polycomb repressed	3.08333	0	10.681
chr1:17866505	chr1	17866505	17866506	0	ARHGEF10L	intron	0	island	0	Poised Promoter	2.75	0	9.52628
chr1:179078979	chr1	179078979	179078980	0	ABL2	intron	27030	open sea	0	Transcription	98.0833	100	6.63953
chr1:179555379	chr1	179555379	179555380	458	RP11-545A16.3	promoter	20	shore	0	Polycomb repressed	1.83333	0	6.35085
chr1:180203523	chr1	180203523	180203524	0	LHX4	intron	0	island	0	Polycomb repressed	1.75	0	6.06218
chr1:181141973	chr1	181141973	181141974	1644	RP11-540K16.1	promoter	66970	open sea	0	Heterochrom/ low signal/ Repetitive/CNV	97.9167	100	7.21688
chr1:183308263	chr1	183308263	183308264	0	NMNAT2	intron	77735	open sea	0	Heterochrom/ low signal/ Repetitive/CNV	96.8333	100	7.82575
chr1:186344903	chr1	186344903	186344904	0	C1orf27	promoter	54	shore	0	Promoter	2.75	0	9.52628
chr1:186844942	chr1	186844942	186844943	0	PLA2G4A	intron	194860	open sea	0	Heterochrom/ low signal/ Repetitive/CNV	96.9167	100	7.57338
chr1:1950940	chr1	1950940	1950941	0	GABRD	intron	0	island	0	Polycomb repressed	1.83333	0	6.35085
chr1:197054737	chr1	197054737	197054738	0	ASPM	intron	115266	open sea	0	Transcription	97.3333	100	6.733
chr1:197085981	chr1	197085981	197085982	0	ASPM	intron	84022	open sea	0	Transcription	98.0833	100	6.63953
chr1:198049838	chr1	198049838	198049839	76252	NEK7	intergenic	76056	open sea	0	Heterochrom/ low signal/ Repetitive/CNV	97.9167	100	7.21688
chr1:1981184	chr1	1981184	1981185	0	RP11-547D24.3	promoter	65	shore	0	Promoter	3.33333	0	11.547
chr1:198824061	chr1	198824061	198824062	0	MIR181A1HG	intron	695696	open sea	0	Heterochrom/ low signal/ Repetitive/CNV	96.9167	100	10.681
chr1:199047855	chr1	199047855	199047856	1990	RP11-16L9.4	intergenic	919490	open sea	0	Heterochrom/ low signal/ Repetitive/CNV	97.5	100	8.66025
chr1:20126355	chr1	20126355	20126356	0	TMCO4	promoter	0	island	0	Promoter	2.08333	0	7.21688
chr1:201617610	chr1	201617610	201617611	0	NAV1	exon	0	island	0	Transcription	4.16667	0	14.4338
chr1:203096866	chr1	203096866	203096867	0	RP11-335O13.7	promoter	365	shore	0	Polycomb repressed	2.25	0	7.79423
chr1:203296289	chr1	203296289	203296290	8061	RNU6-487P	intergenic	0	island	0	Enhancer	1.75	0	6.06218
chr1:20501957	chr1	20501957	20501958	0	PLA2G2C	promoter	10401	open sea	0	Heterochrom/ low signal/ Repetitive/CNV	2.91667	0	10.1036
chr1:205072035	chr1	205072035	205072036	0	RBBP5	intron	32881	open sea	0	Transcription	98.0833	100	6.63953
chr1:205180506	chr1	205180506	205180507	0	DSTYK	exon	0	island	0	Promoter	2.08333	0	7.21688
chr1:205600672	chr1	205600672	205600673	0	ELK4	intron	0	island	0	Promoter	2.08333	0	7.21688
chr1:206136267	chr1	206136267	206136268	0	RP11-312O7.2	promoter	0	island	0	Promoter	2.08333	0	7.21688
chr1:20669940	chr1	20669940	20669941	0	VWA5B1	intron	0	island	0	Heterochrom/ low signal/ Repetitive/CNV	2.33333	0	8.0829
chr1:20810726	chr1	20810726	20810727	0	CAMK2N1	intron	0	island	0	Polycomb repressed	2.08333	0	7.21688
chr1:211435133	chr1	211435133	211435134	0	RCOR3	intron	998	shore	0	Enhancer	97.3333	100	6.733
chr1:211445210	chr1	211445210	211445211	0	RCOR3	exon	11075	open sea	0	Transcription	97.5833	100	8.37158
chr1:211993050	chr1	211993050	211993051	0	LPGAT1	intron	10379	open sea	0	Transcription	97.9167	100	7.21688
chr1:21216685	chr1	21216685	21216686	0	EIF4G3	intron	102563	open sea	0	Transcription	97.9167	100	7.21688
chr1:212923741	chr1	212923741	212923742	0	NSL1	intron	41123	open sea	0	Enhancer	2.75	0	9.52628
chr1:21313649	chr1	21313649	21313650	0	EIF4G3	intron	189464	open sea	0	Transcription	2.08333	0	7.21688
chr1:21322021	chr1	21322021	21322022	0	EIF4G3	intron	181092	open sea	0	Transcription	98.1667	100	6.35085
chr1:22105399	chr1	22105399	22105400	0	USP48	intron	3728	shelf	0	Enhancer	97.5833	100	8.37158
chr1:224374280	chr1	224374280	224374281	0	DEGS1	intron	2524	shelf	0	Promoter	98.0833	100	6.63953
chr1:224418563	chr1	224418563	224418564	0	NVL	intron	46807	open sea	0	Transcription	97.5833	100	8.37158
chr1:2246864	chr1	2246864	2246865	5305	SKI	intergenic	0	island	0	Promoter	2.08333	0	7.21688
chr1:2247011	chr1	2247011	2247012	5452	SKI	intergenic	0	island	0	Enhancer	1.83333	0	6.35085
chr1:225118595	chr1	225118595	225118596	0	DNAH14	intron	813	shore	0	Heterochrom/ low signal/ Repetitive/CNV	98.0833	100	6.63953
chr1:226411376	chr1	226411376	226411377	0	MIXL1	promoter	0	island	0	Promoter	1.83333	0	6.35085
chr1:227410156	chr1	227410156	227410157	0	CDC42BPA	intron	95288	open sea	0	Heterochrom/ low signal/ Repetitive/CNV	97.6667	100	8.0829
chr1:228193630	chr1	228193630	228193631	1119	WNT3A	promoter	464	shore	0	Polycomb repressed	1.75	0	6.06218
chr1:228270604	chr1	228270604	228270605	0	ARF1	promoter	0	island	0	Promoter	2.08333	0	7.21688
chr1:228327456	chr1	228327456	228327457	204	GUK1	promoter	50	shore	0	Promoter	4.16667	0	14.4338
chr1:228652528	chr1	228652528	228652529	200	HIST3H2BA	promoter	0	island	0	Promoter	1.75	0	6.06218
chr1:229372961	chr1	229372961	229372962	9651	RP5-1061H20.5	intergenic	33683	open sea	0	Heterochrom/ low signal/ Repetitive/CNV	98	100	6.9282
chr1:229407646	chr1	229407646	229407647	0	RAB4A	promoter	516	shore	0	Promoter	2.75	0	9.52628
chr1:229607478	chr1	229607478	229607479	0	NUP133	intron	36233	open sea	0	Transcription	98.0833	100	6.63953
chr1:230561373	chr1	230561373	230561374	0	PGBD5	exon	0	island	0	Polycomb repressed	2.75	0	9.52628
chr1:231040259	chr1	231040259	231040260	1727	TTC13	intergenic	35603	open sea	0	Transcription	97.4167	100	8.94893
chr1:232121199	chr1	232121199	232121200	0	DISC1	intron	358083	open sea	0	Heterochrom/ low signal/ Repetitive/CNV	98.1667	100	6.35085
chr1:235099999	chr1	235099999	235100000	0	RP11-443B7.1	promoter	167553	open sea	0	Enhancer	2.25	0	7.79423
chr1:235813730	chr1	235813730	235813731	0	GNG4	promoter	0	island	0	Enhancer	2.08333	0	7.21688
chr1:235937771	chr1	235937771	235937772	0	LYST	intron	91814	open sea	0	Transcription	98.1667	100	6.35085
chr1:236305433	chr1	236305433	236305434	396	GPR137B	promoter	99	shore	0	Poised Promoter	2.75	0	9.52628
chr1:236384805	chr1	236384805	236384806	0	GPR137B	intron	59796	open sea	0	Transcription	97.9167	100	7.21688
chr1:23750678	chr1	23750678	23750679	0	TCEA3	intron	0	island	0	Polycomb repressed	1.83333	0	6.35085
chr1:2375239	chr1	2375239	2375240	0	PLCH2	intron	0	island	0	Polycomb repressed	2.66667	0	6.733
chr1:237832968	chr1	237832968	237832969	0	RYR2	intron	114217	open sea	0	Heterochrom/ low signal/ Repetitive/CNV	98.0833	100	6.63953
chr1:23810895	chr1	23810895	23810896	0	ASAP3	promoter	201	shore	0	Poised Promoter	2.08333	0	7.21688
chr1:240570523	chr1	240570523	240570524	0	FMN2	intron	843	shore	0	Heterochrom/ low signal/ Repetitive/CNV	97.9167	100	7.21688
chr1:242107020	chr1	242107020	242107021	14016	BECN1P1	intergenic	95275	open sea	0	Heterochrom/ low signal/ Repetitive/CNV	95.8333	100	8.14453
chr1:245069007	chr1	245069007	245069008	38202	RN7SKP55	intergenic	40986	open sea	0	Heterochrom/ low signal/ Repetitive/CNV	97.1667	100	9.81495
chr1:247230463	chr1	247230463	247230464	0	ZNF670	intron	11114	open sea	0	Heterochrom/ low signal/ Repetitive/CNV	92.9167	100	13.3856
chr1:247333999	chr1	247333999	247334000	0	ZNF124	intron	819	shore	0	Promoter	72.8333	70.5	16.2079
chr1:247694345	chr1	247694345	247694346	0	GCSAML	exon	0	island	0	Heterochrom/ low signal/ Repetitive/CNV	36.5	33	19.5936
chr1:247802896	chr1	247802896	247802897	0	RP11-978I15.10	promoter	0	island	0	Heterochrom/ low signal/ Repetitive/CNV	18.8333	12.5	17.1349
chr1:248451523	chr1	248451523	248451524	6392	OR2T12	intergenic	350796	open sea	0	Heterochrom/ low signal/ Repetitive/CNV	53.6667	56.5	20.4821
chr1:248873414	chr1	248873414	248873415	8530	XX-CR54.3	intergenic	17943	open sea	0	Heterochrom/ low signal/ Repetitive/CNV	9.08333	6	11.5243
chr1:25073163	chr1	25073163	25073164	0	CLIC4	intron	576	shore	0	Promoter	2.08333	0	7.21688
chr1:25125776	chr1	25125776	25125777	0	CLIC4	intron	48782	open sea	0	Transcription	98.1667	100	6.35085
chr1:26372830	chr1	26372830	26372831	205	SLC30A2	promoter	0	island	0	Polycomb repressed	2.33333	0	8.0829
chr1:26787035	chr1	26787035	26787036	0	DHDDS	intron	11329	open sea	0	Transcription	97.9167	100	7.21688
chr1:27505074	chr1	27505074	27505075	1305	RP11-40H20.5	intergenic	22808	open sea	0	Heterochrom/ low signal/ Repetitive/CNV	96.8333	100	10.9697
chr1:28285916	chr1	28285916	28285917	0	RP11-460I13.2	promoter	101	shore	0	Promoter	2.83333	0	7.0946
chr1:29062236	chr1	29062236	29062237	894	YTHDF2	promoter	828	shore	0	Enhancer	98.1667	100	6.35085
chr1:30694753	chr1	30694753	30694754	4614	RP3-357I16.1	intergenic	463254	open sea	0	Polycomb repressed	98.0833	100	6.63953
chr1:31158299	chr1	31158299	31158300	25822	MATN1	intergenic	37	shore	0	Polycomb repressed	2.33333	0	8.0829
chr1:31389080	chr1	31389080	31389081	7471	SDC3	intergenic	7113	open sea	0	Transcription	95.8333	100	8.14453
chr1:32111931	chr1	32111931	32111932	0	RP11-73M7.6	promoter	969	shore	0	Enhancer	97.9167	100	7.21688
chr1:32847555	chr1	32847555	32847556	0	BSDC1	intron	12213	open sea	0	Transcription	98.0833	100	6.63953
chr1:33077689	chr1	33077689	33077690	0	ZBTB8OS	intron	38852	open sea	0	Promoter	2.66667	0	6.733
chr1:33429297	chr1	33429297	33429298	0	RNF19B	intron	232	shore	0	Promoter	1.83333	0	6.35085
chr1:33722356	chr1	33722356	33722357	0	ZNF362	intron	652	shore	0	Enhancer	2.75	0	9.52628
chr1:34630261	chr1	34630261	34630262	0	CSMD2	intron	0	island	0	Polycomb repressed	2.75	0	9.52628
chr1:34995801	chr1	34995801	34995802	139396	MIR552	intergenic	231225	open sea	0	Enhancer	2.75	0	9.52628
chr1:35247434	chr1	35247434	35247435	0	RP1-34M23.5	promoter	0	island	0	Polycomb repressed	1.83333	0	6.35085
chr1:35620111	chr1	35620111	35620112	21865	SFPQ	intergenic	33519	open sea	0	Heterochrom/ low signal/ Repetitive/CNV	98.0833	100	6.63953
chr1:35626999	chr1	35626999	35627000	14977	SFPQ	intergenic	30466	open sea	0	Transcription	97.9167	100	7.21688
chr1:36236229	chr1	36236229	36236230	660	CLSPN	promoter	428	shore	0	Enhancer	97.0833	100	7.20427
chr1:36549981	chr1	36549981	36549982	0	TEKT2	exon	15	shore	0	Enhancer	2.08333	0	7.21688
chr1:37498595	chr1	37498595	37498596	0	GRIK3	intron	0	island	0	Polycomb repressed	2.08333	0	7.21688
chr1:38273986	chr1	38273986	38273987	0	C1orf122	promoter	0	island	0	Promoter	2.75	0	9.52628
chr1:38394133	chr1	38394133	38394134	0	INPP5B	intron	3101	shelf	0	Enhancer	98.1667	100	6.35085
chr1:39500387	chr1	39500387	39500388	78	NDUFS5	intergenic	43115	open sea	0	Transcription	95.8333	100	14.4338
chr1:39739362	chr1	39739362	39739363	0	MACF1	intron	134654	open sea	0	Transcription	95.1667	100	11.2882
chr1:39957655	chr1	39957655	39957656	0	BMP8A	exon	0	island	0	Enhancer	2.08333	0	7.21688
chr1:40265475	chr1	40265475	40265476	3806	RP1-118J21.24	intergenic	10302	open sea	0	Enhancer	4.41667	0	15.2998
chr1:40265484	chr1	40265484	40265485	3815	RP1-118J21.24	intergenic	10311	open sea	0	Enhancer	3.58333	0	12.413
chr1:40942646	chr1	40942646	40942647	238	ZFP69	promoter	136	shore	0	Promoter	2.08333	0	7.21688
chr1:41327233	chr1	41327233	41327234	0	CITED4	exon	0	island	0	Poised Promoter	2.08333	0	7.21688
chr1:41824085	chr1	41824085	41824086	3506	FOXO6	intergenic	2593	shelf	0	Heterochrom/ low signal/ Repetitive/CNV	2.08333	0	7.21688
chr1:42749927	chr1	42749927	42749928	0	FOXJ3	intron	50336	open sea	0	Transcription	96.25	100	8.76071
chr1:42766013	chr1	42766013	42766014	0	FOXJ3	intron	34250	open sea	0	Transcription	97.1667	100	9.81495
chr1:43383033	chr1	43383033	43383034	8016	SLC2A1	intergenic	6800	open sea	0	Heterochrom/ low signal/ Repetitive/CNV	98.1667	100	6.35085
chr1:44473663	chr1	44473663	44473664	0	SLC6A9	intron	15890	open sea	0	Heterochrom/ low signal/ Repetitive/CNV	97.5833	100	8.37158
chr1:45266447	chr1	45266447	45266448	0	PLK3	promoter	0	island	0	Promoter	2.75	0	9.52628
chr1:45476240	chr1	45476240	45476241	0	HECTD3	promoter	0	island	0	Promoter	1.83333	0	6.35085
chr1:45563605	chr1	45563605	45563606	0	ZSWIM5	intron	86582	open sea	0	Heterochrom/ low signal/ Repetitive/CNV	98	100	6.9282
chr1:45868396	chr1	45868396	45868397	0	TESK2	intron	62412	open sea	0	Transcription	97.5833	100	8.37158
chr1:45901629	chr1	45901629	45901630	0	TESK2	intron	54714	open sea	0	Heterochrom/ low signal/ Repetitive/CNV	98.0833	100	6.63953
chr1:46956141	chr1	46956141	46956142	7993	LINC00505	intergenic	0	island	0	Polycomb repressed	1.83333	0	6.35085
chr1:47903876	chr1	47903876	47903877	0	FOXD2	exon	0	island	0	Promoter	2.08333	0	7.21688
chr1:48518326	chr1	48518326	48518327	888	RP4-683M8.2	promoter	55349	open sea	0	Polycomb repressed	2.75	0	9.52628
chr1:50798745	chr1	50798745	50798746	6062	RP11-183G22.1	intergenic	0	island	0	Insulator	2.08333	0	7.21688
chr1:50884792	chr1	50884792	50884793	0	DMRTA2	exon	0	island	0	Polycomb repressed	1.75	0	6.06218
chr1:51796276	chr1	51796276	51796277	0	RP11-275F13.1	promoter	0	island	0	Enhancer	2.08333	0	7.21688
chr1:52050302	chr1	52050302	52050303	0	CALR4P	intron	65085	open sea	0	Heterochrom/ low signal/ Repetitive/CNV	97.9167	100	7.21688
chr1:52249462	chr1	52249462	52249463	0	OSBPL9	intron	53640	open sea	0	Transcription	98	100	6.9282
chr1:52522139	chr1	52522139	52522140	0	BTF3L4	promoter	0	island	0	Promoter	2.08333	0	7.21688
chr1:53068389	chr1	53068389	53068390	0	GPX7	intron	0	island	0	Promoter	2.08333	0	7.21688
chr1:53246281	chr1	53246281	53246282	0	ZYG11B	intron	53852	open sea	0	Transcription	97.1667	100	9.81495
chr1:53290225	chr1	53290225	53290226	0	ZYG11B	exon	18067	open sea	0	Transcription	97.1667	100	9.81495
chr1:53291176	chr1	53291176	53291177	0	ZYG11B	exon	17116	open sea	0	Transcription	97.9167	100	7.21688
chr1:53663104	chr1	53663104	53663105	0	CPT2	intron	288	shore	0	Promoter	1.83333	0	6.35085
chr1:54204435	chr1	54204435	54204436	4557	GLIS1	intergenic	0	island	0	Poised Promoter	1.83333	0	6.35085
chr1:54397060	chr1	54397060	54397061	0	HSPB11	intron	13995	open sea	0	Transcription	97.5	100	8.66025
chr1:54499229	chr1	54499229	54499230	0	TMEM59	exon	19370	open sea	0	Transcription	98.0833	100	6.63953
chr1:55743918	chr1	55743918	55743919	44067	RP11-101C11.1	intergenic	62209	open sea	0	Enhancer	2.33333	0	8.0829
chr1:56704991	chr1	56704991	56704992	8972	RP11-504A18.1	intergenic	238408	open sea	0	Heterochrom/ low signal/ Repetitive/CNV	97.9167	100	7.21688
chr1:57111053	chr1	57111053	57111054	0	PRKAA2	promoter	0	island	0	Poised Promoter	2.08333	0	7.21688
chr1:60937084	chr1	60937084	60937085	68834	RP11-776H12.1	intergenic	397543	open sea	0	Heterochrom/ low signal/ Repetitive/CNV	97.75	100	7.79423
chr1:61045679	chr1	61045679	61045680	0	RP11-776H12.1	intron	462961	open sea	0	Heterochrom/ low signal/ Repetitive/CNV	98	100	6.9282
chr1:61509718	chr1	61509718	61509719	0	NFIA	intron	435	shore	0	Polycomb repressed	98.0833	100	6.63953
chr1:6239961	chr1	6239961	6239962	0	CHD5	intron	0	island	0	Enhancer	2.75	0	9.52628
chr1:62584595	chr1	62584595	62584596	0	INADL	promoter	75958	open sea	0	Heterochrom/ low signal/ Repetitive/CNV	97.5833	100	8.37158
chr1:62784332	chr1	62784332	62784333	0	KANK4	intron	0	island	0	Polycomb repressed	4.16667	0	14.4338
chr1:6302164	chr1	6302164	6302165	2085	HES3	intergenic	0	island	0	Polycomb repressed	2.5	0	8.66025
chr1:6302169	chr1	6302169	6302170	2080	HES3	intergenic	0	island	0	Polycomb repressed	2.25	0	7.79423
chr1:63131104	chr1	63131104	63131105	0	DOCK7	intron	22274	open sea	0	Heterochrom/ low signal/ Repetitive/CNV	97.9167	100	7.21688
chr1:6320505	chr1	6320505	6320506	0	GPR153	intron	0	island	0	Promoter	1.83333	0	6.35085
chr1:63789517	chr1	63789517	63789518	0	RP4-792G4.2	promoter	0	island	0	Poised Promoter	1.83333	0	6.35085
chr1:64598357	chr1	64598357	64598358	0	ROR1	intron	337195	open sea	0	Heterochrom/ low signal/ Repetitive/CNV	98.1667	100	6.35085
chr1:6479058	chr1	6479058	6479059	0	HES2	exon	0	island	0	Polycomb repressed	2.91667	0	10.1036
chr1:64848878	chr1	64848878	64848879	1200	RNU7-62P	intergenic	86674	open sea	0	Heterochrom/ low signal/ Repetitive/CNV	97.6667	100	8.0829
chr1:6520233	chr1	6520233	6520234	0	ESPN	promoter	349	shore	0	Poised Promoter	2.08333	0	7.21688
chr1:6526129	chr1	6526129	6526130	0	TNFRSF25	promoter	0	island	0	Polycomb repressed	4.16667	0	14.4338
chr1:65775772	chr1	65775772	65775773	0	DNAJC6	intron	25	shore	0	Polycomb repressed	3.5	0	12.1244
chr1:66901070	chr1	66901070	66901071	60810	PDE4B	intergenic	97656	open sea	0	Heterochrom/ low signal/ Repetitive/CNV	97.5833	100	8.37158
chr1:67492671	chr1	67492671	67492672	0	SLC35D1	intron	26551	open sea	0	Transcription	95.75	100	8.23656
chr1:67600430	chr1	67600430	67600431	0	C1orf141	intron	0	island	0	Enhancer	1.91667	0	6.63953
chr1:67600714	chr1	67600714	67600715	0	C1orf141	promoter	0	island	0	Enhancer	3.33333	0	11.547
chr1:67895536	chr1	67895536	67895537	0	SERBP1	promoter	0	island	0	Promoter	2.08333	0	7.21688
chr1:6834983	chr1	6834983	6834984	8966	RP11-312B8.1	intergenic	9328	open sea	0	Heterochrom/ low signal/ Repetitive/CNV	95.9167	100	7.91384
chr1:7764340	chr1	7764340	7764341	0	CAMTA1	intron	251	shore	0	Polycomb repressed	2.08333	0	7.21688
chr1:7764348	chr1	7764348	7764349	0	CAMTA1	intron	243	shore	0	Polycomb repressed	2.08333	0	7.21688
chr1:77778355	chr1	77778355	77778356	0	AK5	intron	30130	open sea	0	Heterochrom/ low signal/ Repetitive/CNV	4.16667	0	14.4338
chr1:8085989	chr1	8085989	8085990	0	ERRFI1	promoter	0	island	0	Poised Promoter	2.08333	0	7.21688
chr1:839855	chr1	839855	839856	356	RP11-54O7.16	promoter	0	island	0	Enhancer	2.75	0	9.52628
chr1:839893	chr1	839893	839894	318	RP11-54O7.16	promoter	0	island	0	Enhancer	2.75	0	9.52628
chr1:84412029	chr1	84412029	84412030	0	TTLL7	exon	52192	open sea	0	Heterochrom/ low signal/ Repetitive/CNV	97.75	100	7.79423
chr1:84949018	chr1	84949018	84949019	0	RPF1	intron	3667	shelf	0	Transcription	98.0833	100	6.63953
chr1:8889282	chr1	8889282	8889283	1781	RP11-185B14.1	promoter	11189	open sea	0	Heterochrom/ low signal/ Repetitive/CNV	95.0833	100	9.53899
chr1:88928389	chr1	88928389	88928390	15122	RN7SL583P	intergenic	0	island	0	Heterochrom/ low signal/ Repetitive/CNV	2.08333	0	7.21688
chr1:90143886	chr1	90143886	90143887	0	LRRC8C	intron	44593	open sea	0	Transcription	91.6667	100	19.4625
chr1:90283427	chr1	90283427	90283428	0	RP11-302M6.4	intron	2760	shelf	0	Transcription	98.0833	100	6.63953
chr1:90949973	chr1	90949973	90949974	26491	RP5-827O9.1	intergenic	222127	open sea	0	Heterochrom/ low signal/ Repetitive/CNV	96.8333	100	10.9697
chr1:91488005	chr1	91488005	91488006	175	ZNF644	promoter	197	shore	0	Enhancer	1.91667	0	6.63953
chr1:9243180	chr1	9243180	9243181	0	RP3-510D11.1	intron	0	island	0	Promoter	2.75	0	9.52628
chr1:9353136	chr1	9353136	9353137	0	SPSB1	promoter	28119	open sea	0	Promoter	2.08333	0	7.21688
chr1:93568454	chr1	93568454	93568455	0	MTF2	intron	23421	open sea	0	Transcription	98	100	6.9282
chr1:93912802	chr1	93912802	93912803	883	FNBP1L	promoter	832	shore	0	Polycomb repressed	1.75	0	6.06218
chr1:94883897	chr1	94883897	94883898	33	ABCD3	promoter	0	island	0	Promoter	2.08333	0	7.21688
chr1:94988164	chr1	94988164	94988165	3941	ABCD3	intergenic	18671	open sea	0	Insulator	1.83333	0	6.35085
chr1:95051788	chr1	95051788	95051789	0	RP11-86H7.6	exon	43736	open sea	0	Heterochrom/ low signal/ Repetitive/CNV	98.0833	100	6.63953
chr1:9600095	chr1	9600095	9600096	0	SLC25A33	intron	0	island	0	Promoter	2.08333	0	7.21688
chr1:97645900	chr1	97645900	97645901	0	DPYD-AS1	intron	458293	open sea	0	Heterochrom/ low signal/ Repetitive/CNV	98.0833	100	6.63953
chr10:101418593	chr10	101418593	101418594	667	ENTPD7	promoter	273	shore	0	Promoter	2.08333	0	7.21688
chr10:101602238	chr10	101602238	101602239	0	ABCC2	intron	2011	shelf	0	Heterochrom/ low signal/ Repetitive/CNV	98.1667	100	6.35085
chr10:102473855	chr10	102473855	102473856	21502	PAX2	intergenic	0	island	0	Polycomb repressed	2.75	0	9.52628
chr10:102483961	chr10	102483961	102483962	11396	PAX2	intergenic	237	shore	0	Polycomb repressed	2.91667	0	10.1036
chr10:102778886	chr10	102778886	102778887	0	PDZD7	promoter	0	island	0	Insulator	2.5	0	8.66025
chr10:102778900	chr10	102778900	102778901	0	PDZD7	promoter	0	island	0	Insulator	2.5	0	8.66025
chr10:102986803	chr10	102986803	102986804	0	LBX1	exon	0	island	0	Polycomb repressed	2.5	0	8.66025
chr10:102988829	chr10	102988829	102988830	0	LBX1	promoter	0	island	0	Polycomb repressed	2.08333	0	7.21688
chr10:102988948	chr10	102988948	102988949	0	LBX1	promoter	0	island	0	Polycomb repressed	2.25	0	7.79423
chr10:103373663	chr10	103373663	103373664	0	FBXW4	promoter	25447	open sea	0	Transcription	97.9167	100	7.21688
chr10:103575756	chr10	103575756	103575757	0	MGEA5	intron	1636	shore	0	Promoter	2.75	0	9.52628
chr10:105356561	chr10	105356561	105356562	0	SH3PXD2A	exon	5221	open sea	0	Transcription	97.5833	100	8.37158
chr10:106097903	chr10	106097903	106097904	0	ITPRIP	intron	0	island	0	Promoter	2.08333	0	7.21688
chr10:112257687	chr10	112257687	112257688	0	DUSP5	promoter	0	island	0	Promoter	2.08333	0	7.21688
chr10:112404304	chr10	112404304	112404305	0	RBM20	promoter	0	island	0	Poised Promoter	1.83333	0	6.35085
chr10:112675049	chr10	112675049	112675050	0	BBIP1	intron	3256	shelf	0	Enhancer	97.1667	100	9.81495
chr10:114353729	chr10	114353729	114353730	0	VTI1A	intron	146408	open sea	0	Heterochrom/ low signal/ Repetitive/CNV	97.1667	100	9.81495
chr10:114997317	chr10	114997317	114997318	69879	TCF7L2	intergenic	71565	open sea	0	Heterochrom/ low signal/ Repetitive/CNV	97.9167	100	7.21688
chr10:115695269	chr10	115695269	115695270	18315	NHLRC2	intergenic	80212	open sea	0	Heterochrom/ low signal/ Repetitive/CNV	97.9167	100	7.21688
chr10:115783340	chr10	115783340	115783341	20463	ADRB1	intergenic	20016	open sea	0	Heterochrom/ low signal/ Repetitive/CNV	96.8333	100	7.82575
chr10:118897495	chr10	118897495	118897496	0	VAX1	exon	0	island	0	Polycomb repressed	2.08333	0	7.21688
chr10:119025469	chr10	119025469	119025470	0	SLC18A2	intron	23938	open sea	0	Heterochrom/ low signal/ Repetitive/CNV	98	100	6.9282
chr10:119294348	chr10	119294348	119294349	0	EMX2OS	intron	0	island	0	Polycomb repressed	4.16667	0	14.4338
chr10:12079122	chr10	12079122	12079123	0	UPF2	promoter	5112	open sea	0	Transcription	98	100	6.9282
chr10:1217950	chr10	1217950	1217951	7337	LINC00200	intergenic	1194	shore	0	Heterochrom/ low signal/ Repetitive/CNV	90.0833	90	10.9167
chr10:12303462	chr10	12303462	12303463	205	RN7SL232P	promoter	65084	open sea	0	Transcription	95.9167	100	7.91384
chr10:124193930	chr10	124193930	124193931	2062	PLEKHA1	intergenic	26406	open sea	0	Heterochrom/ low signal/ Repetitive/CNV	97.1667	100	9.81495
chr10:124909711	chr10	124909711	124909712	0	HMX2	exon	0	island	0	Promoter	3.33333	0	11.547
chr10:125851760	chr10	125851760	125851761	0	CHST15	intron	0	island	0	Poised Promoter	1.83333	0	6.35085
chr10:12588066	chr10	12588066	12588067	0	CAMK1D	intron	195476	open sea	0	Heterochrom/ low signal/ Repetitive/CNV	97.9167	100	7.21688
chr10:126182850	chr10	126182850	126182851	0	LHPP	intron	32109	open sea	0	Enhancer	2.5	0	8.66025
chr10:126777755	chr10	126777755	126777756	0	CTBP2	intron	61825	open sea	0	Polycomb repressed	98	100	6.9282
chr10:12822987	chr10	12822987	12822988	0	CAMK1D	intron	220105	open sea	0	Transcription	98.0833	100	6.63953
chr10:128885816	chr10	128885816	128885817	0	DOCK1	intron	87772	open sea	0	Heterochrom/ low signal/ Repetitive/CNV	96.8333	100	10.9697
chr10:130132556	chr10	130132556	130132557	14077	RP11-264E18.1	intergenic	68277	open sea	0	Heterochrom/ low signal/ Repetitive/CNV	83.75	87	15.4044
chr10:130456389	chr10	130456389	130456390	254751	RP11-442O18.2	intergenic	52052	open sea	0	Heterochrom/ low signal/ Repetitive/CNV	73.9167	76.5	12.2434
chr10:130508166	chr10	130508166	130508167	202974	RP11-442O18.2	intergenic	275	shore	0	Heterochrom/ low signal/ Repetitive/CNV	78.5833	80.5	17.2335
chr10:130522393	chr10	130522393	130522394	188747	RP11-442O18.2	intergenic	13734	open sea	0	Heterochrom/ low signal/ Repetitive/CNV	86.8333	87.5	9.68441
chr10:130751423	chr10	130751423	130751424	5610	RP11-442O18.1	intergenic	242764	open sea	0	Heterochrom/ low signal/ Repetitive/CNV	61.75	63.5	14.3851
chr10:131107332	chr10	131107332	131107333	17345	RP11-168C9.1	intergenic	157614	open sea	0	Heterochrom/ low signal/ Repetitive/CNV	91.0833	91	7.78645
chr10:1313810	chr10	1313810	1313811	0	ADARB2	intron	29387	open sea	0	Heterochrom/ low signal/ Repetitive/CNV	85.25	88	7.39932
chr10:13140790	chr10	13140790	13140791	0	CCDC3	promoter	986	shore	0	Enhancer	98.0833	100	6.63953
chr10:13142371	chr10	13142371	13142372	0	OPTN	promoter	0	island	0	Promoter	2.75	0	9.52628
chr10:132099915	chr10	132099915	132099916	117129	GLRX3	intergenic	110582	open sea	0	Heterochrom/ low signal/ Repetitive/CNV	29.4167	25.5	20.3803
chr10:132100029	chr10	132100029	132100030	117243	GLRX3	intergenic	110696	open sea	0	Heterochrom/ low signal/ Repetitive/CNV	31.25	27	20.0867
chr10:132160148	chr10	132160148	132160149	77180	RP11-540N6.1	intergenic	170815	open sea	0	Heterochrom/ low signal/ Repetitive/CNV	82.75	85.5	11.6082
chr10:132475348	chr10	132475348	132475349	171882	Y_RNA	intergenic	108370	open sea	0	Heterochrom/ low signal/ Repetitive/CNV	71.3333	77	17.875
chr10:133252332	chr10	133252332	133252333	142347	TCERG1L	intergenic	65694	open sea	0	Heterochrom/ low signal/ Repetitive/CNV	31.5	27	14.6132
chr10:133318345	chr10	133318345	133318346	171167	AL450307.2	intergenic	20	shore	0	Heterochrom/ low signal/ Repetitive/CNV	82.9167	81	9.76504
chr10:133488884	chr10	133488884	133488885	628	AL450307.2	promoter	19468	open sea	0	Heterochrom/ low signal/ Repetitive/CNV	75.4167	77.5	14.0871
chr10:133489314	chr10	133489314	133489315	198	AL450307.2	promoter	19038	open sea	0	Heterochrom/ low signal/ Repetitive/CNV	61.3333	63	12.5288
chr10:133489848	chr10	133489848	133489849	263	AL450307.2	intergenic	18504	open sea	0	Heterochrom/ low signal/ Repetitive/CNV	88.4167	86	8.78489
chr10:133513762	chr10	133513762	133513763	24177	AL450307.2	intergenic	5170	open sea	0	Heterochrom/ low signal/ Repetitive/CNV	49.1667	47	15.9706
chr10:13390384	chr10	13390384	13390385	86	SEPHS1	promoter	45885	open sea	0	Promoter	2.33333	0	8.0829
chr10:133947063	chr10	133947063	133947064	0	JAKMIP3	intron	1260	shore	0	Heterochrom/ low signal/ Repetitive/CNV	24.75	19	16.8638
chr10:133959229	chr10	133959229	133959230	0	JAKMIP3	intron	4949	open sea	0	Heterochrom/ low signal/ Repetitive/CNV	91.25	93.5	9.42072
chr10:133959316	chr10	133959316	133959317	0	JAKMIP3	intron	5036	open sea	0	Heterochrom/ low signal/ Repetitive/CNV	82.0833	83	11.0574
chr10:133959357	chr10	133959357	133959358	0	JAKMIP3	intron	5077	open sea	0	Heterochrom/ low signal/ Repetitive/CNV	86.8333	89	10.853
chr10:133959397	chr10	133959397	133959398	0	JAKMIP3	intron	5117	open sea	0	Heterochrom/ low signal/ Repetitive/CNV	80	81.5	11.8322
chr10:133998656	chr10	133998656	133998657	0	RP11-140A10.3	promoter	254	shore	0	Heterochrom/ low signal/ Repetitive/CNV	50.5833	57.5	22.2892
chr10:134140781	chr10	134140781	134140782	0	STK32C	intron	4394	open sea	0	Enhancer	91.8333	92.5	8.71606
chr10:134222510	chr10	134222510	134222511	0	PWWP2B	intron	2894	shelf	0	Heterochrom/ low signal/ Repetitive/CNV	80.1667	83.5	12.7624
chr10:134223313	chr10	134223313	134223314	0	PWWP2B	intron	3697	shelf	0	Heterochrom/ low signal/ Repetitive/CNV	66.9167	72	17.5056
chr10:134527578	chr10	134527578	134527579	0	INPP5A	intron	162	shore	0	Heterochrom/ low signal/ Repetitive/CNV	90.4167	90	6.22982
chr10:134555270	chr10	134555270	134555271	0	INPP5A	intron	0	island	0	Heterochrom/ low signal/ Repetitive/CNV	94.5	100	8.87796
chr10:134616488	chr10	134616488	134616489	5405	TTC40	intergenic	3350	shelf	0	Heterochrom/ low signal/ Repetitive/CNV	49.1667	55.5	21.1395
chr10:134759961	chr10	134759961	134759962	0	LINC01166	exon	3108	shelf	0	Heterochrom/ low signal/ Repetitive/CNV	92	91	7.88554
chr10:134788615	chr10	134788615	134788616	0	LINC01168	intron	2098	shelf	0	Heterochrom/ low signal/ Repetitive/CNV	41.4167	40.5	13.3924
chr10:134936924	chr10	134936924	134936925	0	GPR123	intron	1040	shore	0	Heterochrom/ low signal/ Repetitive/CNV	10.3333	10.5	7.26553
chr10:134977641	chr10	134977641	134977642	0	KNDC1	promoter	287	shore	0	Heterochrom/ low signal/ Repetitive/CNV	76.4167	76.5	13.3243
chr10:134996774	chr10	134996774	134996775	0	KNDC1	intron	0	island	0	Heterochrom/ low signal/ Repetitive/CNV	91.3333	93	9.34523
chr10:134997254	chr10	134997254	134997255	0	KNDC1	intron	252	shore	0	Heterochrom/ low signal/ Repetitive/CNV	88.4167	90.5	11.18
chr10:135000395	chr10	135000395	135000396	0	KNDC1	intron	563	shore	0	Heterochrom/ low signal/ Repetitive/CNV	60.9167	60	13.9183
chr10:135001570	chr10	135001570	135001571	0	KNDC1	intron	1145	shore	0	Heterochrom/ low signal/ Repetitive/CNV	94.5833	100	8.78489
chr10:135004979	chr10	135004979	135004980	0	KNDC1	intron	1995	shore	0	Heterochrom/ low signal/ Repetitive/CNV	92.1667	92.5	8.13336
chr10:135009986	chr10	135009986	135009987	0	KNDC1	intron	4715	open sea	0	Heterochrom/ low signal/ Repetitive/CNV	89.25	91	11.4187
chr10:135174333	chr10	135174333	135174334	1648	ECHS1	intergenic	2378	shelf	0	Transcription	68	69	13.457
chr10:135229494	chr10	135229494	135229495	0	MTG1	intron	3422	shelf	0	Transcription	95.0833	100	7.29207
chr10:135272011	chr10	135272011	135272012	0	SPRN	exon	0	island	0	Heterochrom/ low signal/ Repetitive/CNV	94	100	8.48528
chr10:135273101	chr10	135273101	135273102	0	SPRN	exon	0	island	0	Heterochrom/ low signal/ Repetitive/CNV	70.1667	66	13.4761
chr10:135348126	chr10	135348126	135348127	0	SPRN	intron	5564	open sea	0	Heterochrom/ low signal/ Repetitive/CNV	87.8333	90.5	11.3845
chr10:135434492	chr10	135434492	135434493	2904	FRG2B	intergenic	1653	shore	0	Heterochrom/ low signal/ Repetitive/CNV	90	92.5	11.5365
chr10:13649136	chr10	13649136	13649137	0	PRPF18	intron	19869	open sea	0	Transcription	98	100	6.9282
chr10:1447072	chr10	1447072	1447073	0	ADARB2	intron	7057	open sea	0	Heterochrom/ low signal/ Repetitive/CNV	89.3333	88	8.79394
chr10:15210606	chr10	15210606	15210607	0	NMT2	promoter	0	island	0	Enhancer	2.08333	0	7.21688
chr10:15210612	chr10	15210612	15210613	0	NMT2	promoter	0	island	0	Enhancer	2.33333	0	8.0829
chr10:1752272	chr10	1752272	1752273	0	ADARB2	intron	8146	open sea	0	Enhancer	92.0833	96.5	10.1126
chr10:1753232	chr10	1753232	1753233	0	ADARB2	intron	9106	open sea	0	Transcription	85.25	85	9.64012
chr10:1787703	chr10	1787703	1787704	8032	ADARB2	intergenic	7684	open sea	0	Transcription	90.8333	90.5	9.13369
chr10:1996313	chr10	1996313	1996314	51351	LINC00700	intergenic	216294	open sea	0	Heterochrom/ low signal/ Repetitive/CNV	91.0833	93	10.4312
chr10:20276318	chr10	20276318	20276319	0	PLXDC2	intron	169371	open sea	0	Heterochrom/ low signal/ Repetitive/CNV	97.1667	100	9.81495
chr10:20727141	chr10	20727141	20727142	87111	AMD1P1	intergenic	620194	open sea	0	Heterochrom/ low signal/ Repetitive/CNV	97.9167	100	7.21688
chr10:21462372	chr10	21462372	21462373	0	NEBL	promoter	0	island	0	Polycomb repressed	2.08333	0	7.21688
chr10:2250070	chr10	2250070	2250071	8387	RNU6-576P	intergenic	107176	open sea	0	Heterochrom/ low signal/ Repetitive/CNV	93.25	92.5	7.28791
chr10:22764712	chr10	22764712	22764713	21558	SPAG6	intergenic	0	island	0	Poised Promoter	2.41667	0	8.37158
chr10:23461734	chr10	23461734	23461735	5703	SNORA40	intergenic	123	shore	0	Heterochrom/ low signal/ Repetitive/CNV	1.75	0	6.06218
chr10:23729018	chr10	23729018	23729019	0	OTUD1	exon	0	island	0	Promoter	2.08333	0	7.21688
chr10:2478940	chr10	2478940	2478941	9504	RP11-446F3.2	intergenic	64521	open sea	0	Heterochrom/ low signal/ Repetitive/CNV	90.6667	90	7.9009
chr10:2543763	chr10	2543763	2543764	209	RP11-526P5.2	promoter	0	island	0	Heterochrom/ low signal/ Repetitive/CNV	39.5	39	24.3889
chr10:28639937	chr10	28639937	28639938	10065	ZNF101P1	intergenic	47819	open sea	0	Heterochrom/ low signal/ Repetitive/CNV	97.9167	100	7.21688
chr10:29104663	chr10	29104663	29104664	2275	RP11-478H13.4	intergenic	93209	open sea	0	Heterochrom/ low signal/ Repetitive/CNV	98	100	6.9282
chr10:2928606	chr10	2928606	2928607	49604	RP11-89K18.1	intergenic	3467	shelf	0	Heterochrom/ low signal/ Repetitive/CNV	47.1667	46	15.0625
chr10:30348632	chr10	30348632	30348633	0	KIAA1462	promoter	215	shore	0	Poised Promoter	2.08333	0	7.21688
chr10:30504894	chr10	30504894	30504895	83601	RNU6-598P	intergenic	133065	open sea	0	Heterochrom/ low signal/ Repetitive/CNV	3.16667	0	7.97534
chr10:31338239	chr10	31338239	31338240	16638	AL359546.1	intergenic	16685	open sea	0	Heterochrom/ low signal/ Repetitive/CNV	96.8333	100	7.82575
chr10:32103741	chr10	32103741	32103742	0	ARHGAP12	intron	54317	open sea	0	Heterochrom/ low signal/ Repetitive/CNV	97.5	100	8.66025
chr10:32215331	chr10	32215331	32215332	0	ARHGAP12	intron	1568	shore	0	Promoter	11.6667	0	27.2475
chr10:32891290	chr10	32891290	32891291	0	C10ORF68	intron	254634	open sea	0	Heterochrom/ low signal/ Repetitive/CNV	98.0833	100	6.63953
chr10:3340974	chr10	3340974	3340975	31766	RP11-195B3.1	intergenic	19038	open sea	0	Heterochrom/ low signal/ Repetitive/CNV	90.9167	91.5	8.26227
chr10:3456981	chr10	3456981	3456982	72102	RP11-482E14.1	intergenic	43349	open sea	0	Heterochrom/ low signal/ Repetitive/CNV	78.3333	77	9.63265
chr10:3457540	chr10	3457540	3457541	71543	RP11-482E14.1	intergenic	42790	open sea	0	Heterochrom/ low signal/ Repetitive/CNV	90.25	91.5	7.96726
chr10:36122671	chr10	36122671	36122672	63128	RP11-309N24.1	intergenic	68291	open sea	0	Heterochrom/ low signal/ Repetitive/CNV	97.9167	100	7.21688
chr10:3690553	chr10	3690553	3690554	102703	RP11-184A2.3	intergenic	91622	open sea	0	Transcription	86.3333	90.5	12.9428
chr10:38692082	chr10	38692082	38692083	237	SEPT7P9	promoter	0	island	0	Promoter	2.33333	0	8.0829
chr10:3925124	chr10	3925124	3925125	48203	RP11-464C19.2	intergenic	96997	open sea	0	Heterochrom/ low signal/ Repetitive/CNV	92.8333	94	8.18905
chr10:3932476	chr10	3932476	3932477	44232	RP11-464C19.3	intergenic	104349	open sea	0	Transcription	24	19	17.3153
chr10:4029339	chr10	4029339	4029340	37790	RP11-433J20.2	intergenic	201212	open sea	0	Heterochrom/ low signal/ Repetitive/CNV	61.0833	58.5	12.3248
chr10:4045751	chr10	4045751	4045752	21378	RP11-433J20.2	intergenic	217624	open sea	0	Enhancer	93.8333	93.5	7.24673
chr10:43362208	chr10	43362208	43362209	4758	RP11-124O11.1	intergenic	0	island	0	Insulator	2.08333	0	7.21688
chr10:43362213	chr10	43362213	43362214	4753	RP11-124O11.1	intergenic	0	island	0	Insulator	3.33333	0	11.547
chr10:43725216	chr10	43725216	43725217	0	RASGEF1A	promoter	0	island	0	Heterochrom/ low signal/ Repetitive/CNV	2.08333	0	7.21688
chr10:43762581	chr10	43762581	43762582	213	RASGEF1A	promoter	36967	open sea	0	Heterochrom/ low signal/ Repetitive/CNV	2.08333	0	7.21688
chr10:44881016	chr10	44881016	44881017	0	CXCL12	promoter	0	island	0	Poised Promoter	2.08333	0	7.21688
chr10:45470359	chr10	45470359	45470360	0	C10orf10	intron	67	shore	0	Enhancer	2.5	0	8.66025
chr10:4892496	chr10	4892496	4892497	2241	AKR1E2	intergenic	23546	open sea	0	Polycomb repressed	87.1667	90	7.27178
chr10:49658091	chr10	49658091	49658092	0	ARHGAP22	intron	131	shore	0	Heterochrom/ low signal/ Repetitive/CNV	97.9167	100	7.21688
chr10:4982147	chr10	4982147	4982148	0	AKR1C1	intron	113197	open sea	0	Heterochrom/ low signal/ Repetitive/CNV	37.5833	38.5	14.8719
chr10:5040579	chr10	5040579	5040580	0	AKR1C2	intron	171629	open sea	0	Heterochrom/ low signal/ Repetitive/CNV	84.6667	84.5	11.2439
chr10:50818492	chr10	50818492	50818493	0	SLC18A3	exon	0	island	0	Polycomb repressed	2.08333	0	7.21688
chr10:50976898	chr10	50976898	50976899	2986	RP11-507K13.4	intergenic	0	island	0	Heterochrom/ low signal/ Repetitive/CNV	2.08333	0	7.21688
chr10:51022470	chr10	51022470	51022471	669	RP11-507K13.6	promoter	45332	open sea	0	Transcription	98.0833	100	6.63953
chr10:51827871	chr10	51827871	51827872	0	FAM21A	promoter	0	island	0	Promoter	2.08333	0	7.21688
chr10:51827882	chr10	51827882	51827883	0	FAM21A	promoter	0	island	0	Promoter	2.08333	0	7.21688
chr10:52835002	chr10	52835002	52835003	0	PRKG1	intron	249	shore	0	Polycomb repressed	4.16667	0	14.4338
chr10:5811555	chr10	5811555	5811556	0	GDI2	promoter	43149	open sea	0	Transcription	80.5833	84.5	12.5948
chr10:5859021	chr10	5859021	5859022	0	GDI2	intron	3055	shelf	0	Enhancer	95.1667	100	8.91203
chr10:598285	chr10	598285	598286	0	DIP2C	intron	22153	open sea	0	Heterochrom/ low signal/ Repetitive/CNV	91.25	91.5	8.04674
chr10:60273573	chr10	60273573	60273574	0	BICC1	intron	116	shore	0	Poised Promoter	2.08333	0	7.21688
chr10:6056137	chr10	6056137	6056138	0	IL2RA	intron	36063	open sea	0	Promoter	42.6667	44.5	22.5321
chr10:6093378	chr10	6093378	6093379	0	IL2RA	intron	37406	open sea	0	Promoter	8.16667	0	11.8539
chr10:6104079	chr10	6104079	6104080	0	IL2RA	exon	26705	open sea	0	Promoter	76	75.5	13.1978
chr10:6206899	chr10	6206899	6206900	0	PFKFB3	intron	687	shore	0	Promoter	60.4167	62.5	17.3387
chr10:6290934	chr10	6290934	6290935	3139	Y_RNA	intergenic	28062	open sea	0	Heterochrom/ low signal/ Repetitive/CNV	91.75	92.5	7.61727
chr10:629839	chr10	629839	629840	0	DIP2C	exon	468	shore	0	Heterochrom/ low signal/ Repetitive/CNV	84.75	85.5	8.93537
chr10:6444700	chr10	6444700	6444701	24402	PRKCQ	intergenic	177205	open sea	0	Transcription	85.5	87.5	9.74679
chr10:64575848	chr10	64575848	64575849	0	EGR2	exon	0	island	0	Promoter	2.08333	0	7.21688
chr10:6462206	chr10	6462206	6462207	6896	PRKCQ	intergenic	159699	open sea	0	Polycomb repressed	91.25	91	6.77059
chr10:651857	chr10	651857	651858	0	DIP2C	intron	400	shore	0	Heterochrom/ low signal/ Repetitive/CNV	34.8333	32	14.4778
chr10:651910	chr10	651910	651911	0	DIP2C	intron	347	shore	0	Heterochrom/ low signal/ Repetitive/CNV	58.4167	61.5	17.0425
chr10:651915	chr10	651915	651916	0	DIP2C	intron	342	shore	0	Heterochrom/ low signal/ Repetitive/CNV	46.1667	44.5	17.4504
chr10:65437773	chr10	65437773	65437774	0	RP11-170M17.1	intron	46937	open sea	0	Transcription	97.9167	100	7.21688
chr10:6635858	chr10	6635858	6635859	2798	PRKCQ-AS1	intergenic	13215	open sea	0	Heterochrom/ low signal/ Repetitive/CNV	93.6667	96	8.67948
chr10:670815	chr10	670815	670816	0	DIP2C	intron	1478	shore	0	Heterochrom/ low signal/ Repetitive/CNV	55.25	53	20.0822
chr10:6771180	chr10	6771180	6771181	8161	RP11-554I8.2	intergenic	148537	open sea	0	Polycomb repressed	33	31	11.4336
chr10:6809421	chr10	6809421	6809422	12136	LINC00707	intergenic	186778	open sea	0	Heterochrom/ low signal/ Repetitive/CNV	31.25	32	12.6572
chr10:692399	chr10	692399	692400	0	DIP2C	intron	6196	open sea	0	Heterochrom/ low signal/ Repetitive/CNV	94.5	100	9.26872
chr10:69524619	chr10	69524619	69524620	13635	AKR1B10P1	intergenic	360	shore	0	Promoter	2.5	0	8.66025
chr10:69608405	chr10	69608405	69608406	875	RP11-57G10.8	promoter	1070	shore	0	Heterochrom/ low signal/ Repetitive/CNV	97.9167	100	7.21688
chr10:69610296	chr10	69610296	69610297	0	RP11-57G10.8	exon	573	shore	0	Promoter	97.9167	100	7.21688
chr10:71332672	chr10	71332672	71332673	0	NEUROG3	exon	0	island	0	Poised Promoter	1.83333	0	6.35085
chr10:71332725	chr10	71332725	71332726	0	NEUROG3	exon	0	island	0	Poised Promoter	1.83333	0	6.35085
chr10:71743748	chr10	71743748	71743749	10631	RP11-262I2.2	intergenic	68568	open sea	0	Heterochrom/ low signal/ Repetitive/CNV	97.75	100	7.79423
chr10:72200649	chr10	72200649	72200650	0	NODAL	intron	0	island	0	Polycomb repressed	1.91667	0	6.63953
chr10:731667	chr10	731667	731668	0	DIP2C	intron	3038	shelf	0	Heterochrom/ low signal/ Repetitive/CNV	85.6667	86.5	11.8424
chr10:7417577	chr10	7417577	7417578	0	SFMBT2	intron	7792	open sea	0	Transcription	90.3333	90	13.9306
chr10:74452596	chr10	74452596	74452597	0	MCU	exon	0	island	0	Promoter	2.75	0	9.52628
chr10:750723	chr10	750723	750724	15039	DIP2C	intergenic	7243	open sea	0	Heterochrom/ low signal/ Repetitive/CNV	87.5	87.5	11.2855
chr10:75627415	chr10	75627415	75627416	0	CAMK2G	intron	6183	open sea	0	Transcription	2.5	0	8.66025
chr10:7568295	chr10	7568295	7568296	6871	RP11-385N23.1	intergenic	50080	open sea	0	Heterochrom/ low signal/ Repetitive/CNV	90.8333	91	10.4693
chr10:7595979	chr10	7595979	7595980	5250	ITIH5	intergenic	22396	open sea	0	Heterochrom/ low signal/ Repetitive/CNV	92.4167	94	9.19939
chr10:76038820	chr10	76038820	76038821	0	ADK	intron	102093	open sea	0	Transcription	98	100	6.9282
chr10:76295450	chr10	76295450	76295451	0	ADK	intron	277743	open sea	0	Transcription	97.9167	100	7.21688
chr10:76448748	chr10	76448748	76448749	0	ADK	intron	124445	open sea	0	Transcription	97.9167	100	7.21688
chr10:76620362	chr10	76620362	76620363	0	KAT6B	intron	33615	open sea	0	Transcription	2.08333	0	7.21688
chr10:77160385	chr10	77160385	77160386	0	ZNF503	promoter	0	island	0	Poised Promoter	2.08333	0	7.21688
chr10:77163712	chr10	77163712	77163713	0	ZNF503-AS2	promoter	0	island	0	Polycomb repressed	2.08333	0	7.21688
chr10:77280446	chr10	77280446	77280447	31767	MIR606	intergenic	88874	open sea	0	Heterochrom/ low signal/ Repetitive/CNV	94.8333	100	8.3212
chr10:79351977	chr10	79351977	79351978	0	KCNMA1	intron	44116	open sea	0	Heterochrom/ low signal/ Repetitive/CNV	97.5833	100	8.37158
chr10:79793880	chr10	79793880	79793881	0	RPS24	promoter	0	island	0	Promoter	2.08333	0	7.21688
chr10:7992699	chr10	7992699	7992700	0	TAF3	intron	83301	open sea	0	Heterochrom/ low signal/ Repetitive/CNV	91.8333	93	13.7895
chr10:8027943	chr10	8027943	8027944	0	TAF3	intron	48057	open sea	0	Heterochrom/ low signal/ Repetitive/CNV	89.25	90	10.5841
chr10:81206321	chr10	81206321	81206322	937	ZCCHC24	promoter	509	shore	0	Polycomb repressed	2.08333	0	7.21688
chr10:81322037	chr10	81322037	81322038	1883	SFTPA2	promoter	116225	open sea	1987	Heterochrom/ low signal/ Repetitive/CNV	1.91667	0	6.63953
chr10:81322087	chr10	81322087	81322088	1933	SFTPA2	promoter	116275	open sea	2037	Heterochrom/ low signal/ Repetitive/CNV	2.58333	0	8.94893
chr10:81371450	chr10	81371450	81371451	0	SFTPA1	exon	72711	open sea	4396	Heterochrom/ low signal/ Repetitive/CNV	98.0833	100	6.63953
chr10:82116365	chr10	82116365	82116366	0	DYDC1	promoter	0	island	0	Polycomb repressed	1.83333	0	6.35085
chr10:830478	chr10	830478	830479	25003	LARP4B	intergenic	9128	open sea	0	Heterochrom/ low signal/ Repetitive/CNV	7.25	5	8.29156
chr10:83635545	chr10	83635545	83635546	0	NRG3	promoter	0	island	0	Polycomb repressed	2.08333	0	7.21688
chr10:88125012	chr10	88125012	88125013	0	GRID1	intron	0	island	0	Polycomb repressed	2.33333	0	8.0829
chr10:88160886	chr10	88160886	88160887	34124	WAPAL	intergenic	0	island	0	Promoter	2.08333	0	7.21688
chr10:89102268	chr10	89102268	89102269	0	NUTM2A-AS1	promoter	0	island	0	Promoter	2.08333	0	7.21688
chr10:895129	chr10	895129	895130	0	LARP4B	intron	39243	open sea	0	Transcription	67.6667	67	12.1081
chr10:89754770	chr10	89754770	89754771	317	SNORD74	promoter	130641	open sea	0	Heterochrom/ low signal/ Repetitive/CNV	98.0833	100	6.63953
chr10:95115280	chr10	95115280	95115281	0	MYOF	intron	140851	open sea	0	Polycomb repressed	98.1667	100	6.35085
chr10:95384237	chr10	95384237	95384238	0	PDE6C	intron	22849	open sea	0	Heterochrom/ low signal/ Repetitive/CNV	97.1667	100	9.81495
chr10:95753930	chr10	95753930	95753931	0	PLCE1	exon	0	island	0	Poised Promoter	1.75	0	6.06218
chr10:98055290	chr10	98055290	98055291	0	RP11-35J23.1	intron	89007	open sea	0	Enhancer	2.08333	0	7.21688
chr10:98104000	chr10	98104000	98104001	0	OPALIN	exon	40297	open sea	0	Heterochrom/ low signal/ Repetitive/CNV	98.0833	100	6.63953
chr10:99354352	chr10	99354352	99354353	0	PI4K2A	intron	16110	open sea	0	Heterochrom/ low signal/ Repetitive/CNV	96.1667	100	7.49343
chr11:100612142	chr11	100612142	100612143	0	ARHGAP42	intron	53740	open sea	0	Enhancer	2.08333	0	7.21688
chr11:100997934	chr11	100997934	100997935	0	PGR	intron	94	shore	0	Polycomb repressed	3.91667	0	13.5677
chr11:101981471	chr11	101981471	101981472	0	YAP1	promoter	0	island	0	Poised Promoter	2.08333	0	7.21688
chr11:102217151	chr11	102217151	102217152	788	BIRC2	promoter	421	shore	0	Promoter	1.83333	0	6.35085
chr11:104488591	chr11	104488591	104488592	8541	RP11-886D15.1	intergenic	453532	open sea	0	Heterochrom/ low signal/ Repetitive/CNV	94.3333	100	13.2345
chr11:1051252	chr11	1051252	1051253	0	RP13-870H17.3	intron	5077	open sea	0	Insulator	4.66667	0	10.9073
chr11:108245049	chr11	108245049	108245050	0	C11orf65	intron	123447	open sea	0	Heterochrom/ low signal/ Repetitive/CNV	97.9167	100	7.21688
chr11:108463883	chr11	108463883	108463884	0	EXPH5	intron	0	island	0	Promoter	2.08333	0	7.21688
chr11:109328280	chr11	109328280	109328281	0	RP11-708B6.2	intron	33296	open sea	0	Heterochrom/ low signal/ Repetitive/CNV	96.9167	100	7.71608
chr11:10952217	chr11	10952217	10952218	23867	ZBED5-AS1	intergenic	131	shore	0	Poised Promoter	1.83333	0	6.35085
chr11:109963748	chr11	109963748	109963749	336	ZC3H12C	promoter	0	island	0	Promoter	2.08333	0	7.21688
chr11:109964086	chr11	109964086	109964087	0	ZC3H12C	promoter	0	island	0	Promoter	2.08333	0	7.21688
chr11:110068284	chr11	110068284	110068285	0	RDX	intron	98278	open sea	0	Heterochrom/ low signal/ Repetitive/CNV	91.4167	100	20.0565
chr11:112834242	chr11	112834242	112834243	0	NCAM1	promoter	0	island	0	Polycomb repressed	2.08333	0	7.21688
chr11:113482185	chr11	113482185	113482186	76084	TMPRSS5	intergenic	135856	open sea	0	Heterochrom/ low signal/ Repetitive/CNV	98.0833	100	6.63953
chr11:113982183	chr11	113982183	113982184	0	ZBTB16	intron	28343	open sea	0	Polycomb repressed	1.83333	0	6.35085
chr11:115374501	chr11	115374501	115374502	0	CADM1	intron	0	island	0	Poised Promoter	3.33333	0	11.547
chr11:116953297	chr11	116953297	116953298	0	SIK3	intron	15550	open sea	0	Transcription	97.1667	100	9.81495
chr11:119598499	chr11	119598499	119598500	0	PVRL1	promoter	0	island	0	Poised Promoter	2.33333	0	8.0829
chr11:119613163	chr11	119613163	119613164	2829	CTD-2523D13.2	intergenic	0	island	0	Polycomb repressed	2.08333	0	7.21688
chr11:123174206	chr11	123174206	123174207	1974	U8	intergenic	1101	shore	0	Enhancer	2.75	0	9.52628
chr11:124735075	chr11	124735075	124735076	204	ROBO3	promoter	0	island	0	Polycomb repressed	1.83333	0	6.35085
chr11:124746675	chr11	124746675	124746676	0	ROBO3	promoter	0	island	0	Poised Promoter	2.08333	0	7.21688
chr11:124843931	chr11	124843931	124843932	0	CCDC15	intron	19601	open sea	0	Heterochrom/ low signal/ Repetitive/CNV	98.0833	100	6.63953
chr11:12696631	chr11	12696631	12696632	0	TEAD1	promoter	0	island	0	Polycomb repressed	1.75	0	6.06218
chr11:128582306	chr11	128582306	128582307	0	FLI1	intron	17294	open sea	0	Enhancer	97.9167	100	7.21688
chr11:129245475	chr11	129245475	129245476	357	BARX2	promoter	0	island	0	Polycomb repressed	2.75	0	9.52628
chr11:131179440	chr11	131179440	131179441	0	AP002856.5	intron	380914	open sea	0	Heterochrom/ low signal/ Repetitive/CNV	39	40.5	11.9545
chr11:133657977	chr11	133657977	133657978	0	RP11-448P19.1	intron	45073	open sea	0	Heterochrom/ low signal/ Repetitive/CNV	11.8333	7.5	14.4338
chr11:133813131	chr11	133813131	133813132	0	IGSF9B	intron	12199	open sea	0	Heterochrom/ low signal/ Repetitive/CNV	89.1667	90	8.22229
chr11:133939573	chr11	133939573	133939574	0	JAM3	intron	0	island	0	Poised Promoter	18.75	23.5	13.3016
chr11:134100424	chr11	134100424	134100425	0	VPS26B	intron	4932	open sea	0	Transcription	16.25	18	12.3592
chr11:134159328	chr11	134159328	134159329	0	GLB1L3	intron	12147	open sea	0	Heterochrom/ low signal/ Repetitive/CNV	74.0833	73	8.84676
chr11:134212188	chr11	134212188	134212189	0	GLB1L2	promoter	0	island	0	Heterochrom/ low signal/ Repetitive/CNV	86.3333	92	17.9004
chr11:134212197	chr11	134212197	134212198	0	GLB1L2	promoter	0	island	0	Heterochrom/ low signal/ Repetitive/CNV	87.6667	92	20.65
chr11:134227421	chr11	134227421	134227422	0	GLB1L2	promoter	4304	open sea	0	Transcription	95.3333	100	8.13894
chr11:134227778	chr11	134227778	134227779	0	GLB1L2	promoter	3947	shelf	0	Transcription	90.3333	93.5	12.716
chr11:134230055	chr11	134230055	134230056	0	GLB1L2	intron	1670	shore	0	Insulator	17.25	15	14.1943
chr11:134283398	chr11	134283398	134283399	1585	B3GAT1	promoter	478	shore	0	Polycomb repressed	6.91667	4.5	8.64931
chr11:134424842	chr11	134424842	134424843	8445	AP004550.1	intergenic	88339	open sea	0	Heterochrom/ low signal/ Repetitive/CNV	82.9167	87.5	10.9997
chr11:134426893	chr11	134426893	134426894	6394	AP004550.1	intergenic	90390	open sea	0	Heterochrom/ low signal/ Repetitive/CNV	70.3333	68	11.8501
chr11:134623968	chr11	134623968	134623969	0	RP11-469N6.1	intron	8075	open sea	0	Heterochrom/ low signal/ Repetitive/CNV	53.5833	57	11.6186
chr11:134653649	chr11	134653649	134653650	19944	RP11-469N6.1	intergenic	20661	open sea	0	Heterochrom/ low signal/ Repetitive/CNV	75.5	78	13.1875
chr11:134853347	chr11	134853347	134853348	1896	AP003062.1	promoter	21183	open sea	0	Heterochrom/ low signal/ Repetitive/CNV	70.75	74	11.0052
chr11:134945834	chr11	134945834	134945835	40	AP005135.2	promoter	113670	open sea	0	Insulator	29.25	26	16.5865
chr11:14451802	chr11	14451802	14451803	10528	RP11-140L24.3	intergenic	48715	open sea	0	Heterochrom/ low signal/ Repetitive/CNV	97.9167	100	7.21688
chr11:16629074	chr11	16629074	16629075	0	SOX6	promoter	0	island	0	Polycomb repressed	1.83333	0	6.35085
chr11:17757129	chr11	17757129	17757130	0	KCNC1	promoter	0	island	0	Polycomb repressed	2.08333	0	7.21688
chr11:18720736	chr11	18720736	18720737	0	TMEM86A	promoter	0	island	0	Promoter	1.83333	0	6.35085
chr11:18727633	chr11	18727633	18727634	0	IGSF22	promoter	0	island	0	Poised Promoter	1.75	0	6.06218
chr11:18727927	chr11	18727927	18727928	0	IGSF22	promoter	199	shore	0	Poised Promoter	3.08333	0	10.681
chr11:18727965	chr11	18727965	18727966	0	IGSF22	promoter	237	shore	0	Poised Promoter	2.08333	0	7.21688
chr11:18727982	chr11	18727982	18727983	0	IGSF22	promoter	254	shore	0	Poised Promoter	2.08333	0	7.21688
chr11:18728515	chr11	18728515	18728516	0	RP11-1081L13.4	promoter	787	shore	0	Polycomb repressed	2.16667	0	7.50555
chr11:1911803	chr11	1911803	1911804	0	LSP1	exon	8468	open sea	0	Transcription	1.75	0	6.06218
chr11:20690888	chr11	20690888	20690889	226	NELL1	promoter	0	island	0	Polycomb repressed	2.75	0	9.52628
chr11:2212254	chr11	2212254	2212255	17885	MIR4686	intergenic	24008	open sea	0	Heterochrom/ low signal/ Repetitive/CNV	1.75	0	6.06218
chr11:2212260	chr11	2212260	2212261	17891	MIR4686	intergenic	24014	open sea	0	Heterochrom/ low signal/ Repetitive/CNV	1.75	0	6.06218
chr11:22585066	chr11	22585066	22585067	59010	FANCF	intergenic	61638	open sea	0	Heterochrom/ low signal/ Repetitive/CNV	96.1667	100	8.95274
chr11:227027	chr11	227027	227028	0	SIRT3	intron	8889	open sea	0	Heterochrom/ low signal/ Repetitive/CNV	90.75	95.5	13.2674
chr11:227031	chr11	227031	227032	0	SIRT3	intron	8885	open sea	0	Heterochrom/ low signal/ Repetitive/CNV	94.4167	100	8.58602
chr11:2291556	chr11	2291556	2291557	0	ASCL2	exon	0	island	0	Polycomb repressed	1.83333	0	6.35085
chr11:27722013	chr11	27722013	27722014	0	BDNF	promoter	0	island	0	Poised Promoter	2.08333	0	7.21688
chr11:2883914	chr11	2883914	2883915	1115	KCNQ1-AS1	promoter	0	island	0	Heterochrom/ low signal/ Repetitive/CNV	2.08333	0	7.21688
chr11:31847883	chr11	31847883	31847884	0	RCN1	intron	0	island	0	Polycomb repressed	1.83333	0	6.35085
chr11:3225059	chr11	3225059	3225060	13899	AC108448.3	intergenic	0	island	0	Heterochrom/ low signal/ Repetitive/CNV	2.33333	0	8.0829
chr11:3225076	chr11	3225076	3225077	13916	AC108448.3	intergenic	0	island	0	Heterochrom/ low signal/ Repetitive/CNV	2.91667	0	10.1036
chr11:33293901	chr11	33293901	33293902	0	HIPK3	intron	13725	open sea	0	Transcription	98	100	6.9282
chr11:33325589	chr11	33325589	33325590	0	HIPK3	intron	45413	open sea	0	Transcription	98.0833	100	6.63953
chr11:34459945	chr11	34459945	34459946	524	CAT	promoter	218	shore	0	Promoter	1.83333	0	6.35085
chr11:34460023	chr11	34460023	34460024	446	CAT	promoter	140	shore	0	Promoter	3.58333	0	12.413
chr11:34460107	chr11	34460107	34460108	362	CAT	promoter	56	shore	0	Promoter	3.16667	0	10.9697
chr11:34460166	chr11	34460166	34460167	303	CAT	promoter	0	island	0	Promoter	2.25	0	7.79423
chr11:34460182	chr11	34460182	34460183	287	CAT	promoter	0	island	0	Promoter	1.75	0	6.06218
chr11:34460213	chr11	34460213	34460214	256	CAT	promoter	0	island	0	Promoter	2.33333	0	8.0829
chr11:34460224	chr11	34460224	34460225	245	CAT	promoter	0	island	0	Promoter	3.41667	0	11.8357
chr11:34460247	chr11	34460247	34460248	222	CAT	promoter	0	island	0	Promoter	2.75	0	9.52628
chr11:34460622	chr11	34460622	34460623	0	CAT	exon	0	island	0	Promoter	3.33333	0	11.547
chr11:43666335	chr11	43666335	43666336	0	HSD17B12	intron	35679	open sea	0	Promoter	2.41667	0	8.37158
chr11:44749060	chr11	44749060	44749061	0	TSPAN18	intron	0	island	0	Promoter	2.08333	0	7.21688
chr11:44962268	chr11	44962268	44962269	0	TP53I11	exon	8778	open sea	0	Heterochrom/ low signal/ Repetitive/CNV	94.9167	100	8.10677
chr11:45408816	chr11	45408816	45408817	0	RP11-430H10.4	exon	31572	open sea	0	Heterochrom/ low signal/ Repetitive/CNV	3.83333	0	13.2791
chr11:45784110	chr11	45784110	45784111	8870	CTD-2210P24.4	intergenic	41503	open sea	0	Heterochrom/ low signal/ Repetitive/CNV	97.9167	100	7.21688
chr11:45862688	chr11	45862688	45862689	5978	CRY2	intergenic	6052	open sea	0	Heterochrom/ low signal/ Repetitive/CNV	96.25	100	8.76071
chr11:46072351	chr11	46072351	46072352	0	PHF21A	intron	92298	open sea	0	Transcription	1.83333	0	6.35085
chr11:4629099	chr11	4629099	4629100	0	TRIM68	intron	0	island	0	Promoter	3.08333	0	10.681
chr11:4629111	chr11	4629111	4629112	0	TRIM68	intron	0	island	0	Promoter	2.33333	0	8.0829
chr11:4629118	chr11	4629118	4629119	0	TRIM68	intron	0	island	0	Promoter	2.33333	0	8.0829
chr11:4629122	chr11	4629122	4629123	0	TRIM68	intron	0	island	0	Promoter	2.08333	0	7.21688
chr11:4629266	chr11	4629266	4629267	0	TRIM68	exon	0	island	0	Promoter	2.75	0	9.52628
chr11:4629271	chr11	4629271	4629272	0	TRIM68	exon	0	island	0	Promoter	2.75	0	9.52628
chr11:4629284	chr11	4629284	4629285	0	TRIM68	exon	0	island	0	Promoter	2.16667	0	7.50555
chr11:4629286	chr11	4629286	4629287	0	TRIM68	exon	0	island	0	Promoter	2.16667	0	7.50555
chr11:4629289	chr11	4629289	4629290	0	TRIM68	exon	0	island	0	Promoter	2.16667	0	7.50555
chr11:4629318	chr11	4629318	4629319	0	TRIM68	exon	0	island	0	Promoter	2.25	0	7.79423
chr11:4629323	chr11	4629323	4629324	0	TRIM68	exon	0	island	0	Promoter	2.16667	0	7.50555
chr11:4629338	chr11	4629338	4629339	0	TRIM68	exon	0	island	0	Promoter	1.83333	0	6.35085
chr11:4629357	chr11	4629357	4629358	0	TRIM68	exon	0	island	0	Promoter	1.75	0	6.06218
chr11:4629416	chr11	4629416	4629417	0	TRIM68	promoter	0	island	0	Promoter	1.83333	0	6.35085
chr11:4629597	chr11	4629597	4629598	107	TRIM68	promoter	66	shore	0	Promoter	2.75	0	9.52628
chr11:46403836	chr11	46403836	46403837	0	MDK	intron	0	island	0	Poised Promoter	2.08333	0	7.21688
chr11:46412733	chr11	46412733	46412734	4625	CHRM4	intergenic	0	island	0	Polycomb repressed	2.33333	0	8.0829
chr11:46958171	chr11	46958171	46958172	66	C11orf49	promoter	0	island	0	Promoter	2.08333	0	7.21688
chr11:47675775	chr11	47675775	47675776	5365	AGBL2	intergenic	11443	open sea	0	Heterochrom/ low signal/ Repetitive/CNV	97.9167	100	7.21688
chr11:5025829	chr11	5025829	5025830	4668	OR51L1	intergenic	396298	open sea	0	Insulator	1.91667	0	6.63953
chr11:5617506	chr11	5617506	5617507	0	TRIM6	promoter	638260	open sea	0	Promoter	8.66667	0	16.5877
chr11:5617915	chr11	5617915	5617916	0	TRIM6	promoter	637851	open sea	0	Promoter	5.08333	0	11.874
chr11:5617990	chr11	5617990	5617991	0	TRIM6	promoter	637776	open sea	0	Promoter	6	0	14.0195
chr11:56891201	chr11	56891201	56891202	58017	LRRC55	intergenic	56743	open sea	0	Polycomb repressed	2.75	0	9.52628
chr11:58320723	chr11	58320723	58320724	0	LPXN	intron	24948	open sea	0	Transcription	97.5833	100	8.37158
chr11:59314819	chr11	59314819	59314820	11451	RNU7-58P	intergenic	13316	open sea	0	Heterochrom/ low signal/ Repetitive/CNV	98.0833	100	6.63953
chr11:59534046	chr11	59534046	59534047	0	STX3	intron	10742	open sea	0	Heterochrom/ low signal/ Repetitive/CNV	98.0833	100	6.63953
chr11:59665648	chr11	59665648	59665649	7	SRD5A3P1	promoter	0	island	0	Heterochrom/ low signal/ Repetitive/CNV	97.9167	100	7.21688
chr11:605140	chr11	605140	605141	0	PHRF1	exon	6549	open sea	0	Transcription	95.6667	98	7.06249
chr11:60620304	chr11	60620304	60620305	0	PTGDR2	promoter	0	island	0	Transcription	98.1667	100	6.35085
chr11:61198940	chr11	61198940	61198941	0	RP11-286N22.8	promoter	1242	shore	0	Promoter	97.9167	100	7.21688
chr11:61245219	chr11	61245219	61245220	0	RP11-286N22.8	intron	30604	open sea	0	Insulator	2.08333	0	7.21688
chr11:61848203	chr11	61848203	61848204	0	RP11-810P12.5	intron	42993	open sea	0	Heterochrom/ low signal/ Repetitive/CNV	97.9167	100	7.21688
chr11:62342323	chr11	62342323	62342324	0	MIR3654	promoter	627	shore	0	Promoter	2.33333	0	8.0829
chr11:63387961	chr11	63387961	63387962	0	RP11-697H9.3	intron	5864	open sea	0	Heterochrom/ low signal/ Repetitive/CNV	97.0833	100	7.20427
chr11:63535940	chr11	63535940	63535941	0	RP11-466C23.4	intron	0	island	0	Promoter	2.08333	0	7.21688
chr11:63606858	chr11	63606858	63606859	0	MARK2	exon	0	island	0	Promoter	2.08333	0	7.21688
chr11:63606964	chr11	63606964	63606965	0	MARK2	exon	0	island	0	Promoter	2.08333	0	7.21688
chr11:64319072	chr11	64319072	64319073	4023	SLC22A11	intergenic	10446	open sea	0	Polycomb repressed	97.1667	100	9.81495
chr11:64533584	chr11	64533584	64533585	0	SF1	exon	0	island	0	Transcription	98.1667	100	6.35085
chr11:65189864	chr11	65189864	65189865	378	NEAT1	promoter	0	island	0	Promoter	2.08333	0	7.21688
chr11:65314454	chr11	65314454	65314455	0	LTBP3	promoter	0	island	0	Promoter	2.08333	0	7.21688
chr11:65314498	chr11	65314498	65314499	0	LTBP3	promoter	42	shore	0	Promoter	2.33333	0	8.0829
chr11:65383851	chr11	65383851	65383852	0	PCNXL3	promoter	0	island	0	Promoter	2.08333	0	7.21688
chr11:65801996	chr11	65801996	65801997	7424	GAL3ST3	intergenic	7996	open sea	0	Heterochrom/ low signal/ Repetitive/CNV	98.0833	100	6.63953
chr11:6616673	chr11	6616673	6616674	0	RRP8	exon	7877	open sea	0	Transcription	97.1667	100	9.81495
chr11:66188452	chr11	66188452	66188453	20	NPAS4	promoter	0	island	0	Polycomb repressed	1.83333	0	6.35085
chr11:67351944	chr11	67351944	67351945	0	GSTP1	promoter	0	island	0	Promoter	2.08333	0	7.21688
chr11:67888747	chr11	67888747	67888748	0	CHKA	promoter	0	island	0	Promoter	2.08333	0	7.21688
chr11:68805804	chr11	68805804	68805805	10558	TPCN2	intergenic	10535	open sea	0	Heterochrom/ low signal/ Repetitive/CNV	97.1667	100	9.81495
chr11:70190783	chr11	70190783	70190784	0	PPFIA1	promoter	53503	open sea	0	Transcription	98.1667	100	6.35085
chr11:73159007	chr11	73159007	73159008	0	FAM168A	intron	70712	open sea	0	Heterochrom/ low signal/ Repetitive/CNV	97.9167	100	7.21688
chr11:73480656	chr11	73480656	73480657	8473	RAB6A	intergenic	8172	open sea	0	Heterochrom/ low signal/ Repetitive/CNV	98.1667	100	6.35085
chr11:76496485	chr11	76496485	76496486	0	TSKU	intron	812	shore	0	Polycomb repressed	97	100	10.3923
chr11:76859354	chr11	76859354	76859355	0	MYO7A	intron	172	shore	0	Polycomb repressed	2.08333	0	7.21688
chr11:77207530	chr11	77207530	77207531	18448	CLNS1A	intergenic	22025	open sea	0	Heterochrom/ low signal/ Repetitive/CNV	96.4167	100	12.413
chr11:777301	chr11	777301	777302	0	PDDC1	promoter	0	island	0	Promoter	2.08333	0	7.21688
chr11:78132053	chr11	78132053	78132054	0	RP11-452H21.1	intron	2652	shelf	0	Promoter	2.08333	0	7.21688
chr11:8102666	chr11	8102666	8102667	0	TUB	promoter	0	island	0	Polycomb repressed	2.75	0	9.52628
chr11:8290409	chr11	8290409	8290410	145	LMO1	promoter	86	shore	0	Polycomb repressed	2.75	0	9.52628
chr11:83081490	chr11	83081490	83081491	0	RP11-727A23.10	intron	83953	open sea	0	Heterochrom/ low signal/ Repetitive/CNV	97.5833	100	8.37158
chr11:85522637	chr11	85522637	85522638	452	SYTL2	promoter	351	shore	0	Poised Promoter	1.83333	0	6.35085
chr11:89785701	chr11	89785701	89785702	0	RP11-529A4.12	exon	0	island	0	Heterochrom/ low signal/ Repetitive/CNV	2.91667	0	10.1036
chr11:9240093	chr11	9240093	9240094	0	DENND5A	intron	46178	open sea	0	Heterochrom/ low signal/ Repetitive/CNV	97.5833	100	8.37158
chr11:93063730	chr11	93063730	93063731	0	CCDC67	promoter	0	island	0	Poised Promoter	2.33333	0	8.0829
chr11:93481942	chr11	93481942	93481943	0	C11orf54	intron	6866	open sea	0	Transcription	96.6667	100	11.547
chr11:94195007	chr11	94195007	94195008	0	MRE11A	intron	31663	open sea	0	Transcription	95.8333	100	8.14453
chr11:94822328	chr11	94822328	94822329	643	ENDOD1	promoter	267	shore	0	Promoter	2.58333	0	8.94893
chr11:969505	chr11	969505	969506	0	AP2A2	intron	5704	open sea	0	Transcription	97.1667	100	9.81495
chr12:100485257	chr12	100485257	100485258	0	UHRF1BP1L	intron	50657	open sea	0	Transcription	97.9167	100	7.21688
chr12:100994542	chr12	100994542	100994543	0	GAS2L3	promoter	26696	open sea	0	Heterochrom/ low signal/ Repetitive/CNV	97.6667	100	8.0829
chr12:10267923	chr12	10267923	10267924	1450	CLEC7A	intergenic	3484	shelf	0	Heterochrom/ low signal/ Repetitive/CNV	96.6667	100	11.547
chr12:103360461	chr12	103360461	103360462	6166	ASCL1	intergenic	831	shore	0	Polycomb repressed	1.83333	0	6.35085
chr12:1049379	chr12	1049379	1049380	0	RAD52	intron	9100	open sea	0	Transcription	84.0833	87.5	15.1145
chr12:105161282	chr12	105161282	105161283	5489	CHST11	intergenic	10284	open sea	0	Transcription	97.9167	100	7.21688
chr12:1051876	chr12	1051876	1051877	0	RAD52	intron	6603	open sea	0	Transcription	96.5	100	7.22999
chr12:105299818	chr12	105299818	105299819	0	SLC41A2	intron	51753	open sea	0	Heterochrom/ low signal/ Repetitive/CNV	97.1667	100	6.95222
chr12:1053368	chr12	1053368	1053369	0	RAD52	intron	5111	open sea	0	Transcription	70.9167	72	12.8803
chr12:105502554	chr12	105502554	105502555	0	KIAA1033	promoter	645	shore	0	Promoter	2.75	0	9.52628
chr12:106979089	chr12	106979089	106979090	0	RP11-144F15.1	promoter	338	shore	0	Polycomb repressed	3.08333	0	10.681
chr12:108647031	chr12	108647031	108647032	2716	WSCD2	intergenic	123178	open sea	0	Enhancer	2.08333	0	7.21688
chr12:109162774	chr12	109162774	109162775	9143	SNORA40	intergenic	51	shore	0	Promoter	2.33333	0	8.0829
chr12:11203458	chr12	11203458	11203459	0	PRR4	promoter	120311	open sea	0	Transcription	11.8333	0	17.4816
chr12:112036607	chr12	112036607	112036608	0	ATXN2	promoter	0	island	0	Promoter	2.08333	0	7.21688
chr12:112450271	chr12	112450271	112450272	0	TMEM116	promoter	632	shore	0	Promoter	1.91667	0	6.63953
chr12:112482024	chr12	112482024	112482025	0	NAA25	promoter	30167	open sea	0	Transcription	98.0833	100	6.63953
chr12:113478859	chr12	113478859	113478860	13005	RPS15AP32	intergenic	15528	open sea	0	Heterochrom/ low signal/ Repetitive/CNV	2.25	0	7.79423
chr12:113494417	chr12	113494417	113494418	94	DTX1	promoter	0	island	0	Polycomb repressed	3.08333	0	7.71608
chr12:113763657	chr12	113763657	113763658	0	SLC8B1	intron	8974	open sea	0	Transcription	96.8333	100	7.82575
chr12:113842125	chr12	113842125	113842126	0	SDS	promoter	45277	open sea	0	Enhancer	2.16667	0	7.50555
chr12:114846999	chr12	114846999	114847000	0	TBX5-AS1	promoter	0	island	0	Polycomb repressed	2.08333	0	7.21688
chr12:114885296	chr12	114885296	114885297	34659	TBX5-AS1	intergenic	0	island	0	Polycomb repressed	1.83333	0	6.35085
chr12:114885409	chr12	114885409	114885410	34772	TBX5-AS1	intergenic	0	island	0	Polycomb repressed	2.5	0	8.66025
chr12:114917851	chr12	114917851	114917852	24827	RN7SKP216	intergenic	31271	open sea	0	Polycomb repressed	1.91667	0	6.63953
chr12:114939211	chr12	114939211	114939212	3467	RN7SKP216	intergenic	52631	open sea	0	Polycomb repressed	1.83333	0	6.35085
chr12:115138891	chr12	115138891	115138892	12722	RP4-601P9.2	intergenic	415	shore	0	Polycomb repressed	2.5	0	8.66025
chr12:115139996	chr12	115139996	115139997	11617	RP4-601P9.2	intergenic	1520	shore	0	Polycomb repressed	2.75	0	9.52628
chr12:116974005	chr12	116974005	116974006	0	LINC00173	exon	27397	open sea	0	Enhancer	98.0833	100	6.63953
chr12:117798289	chr12	117798289	117798290	0	NOS1	intron	0	island	0	Polycomb repressed	4.5	0	15.5885
chr12:119591541	chr12	119591541	119591542	0	SRRM4	intron	313	shore	0	Heterochrom/ low signal/ Repetitive/CNV	2.08333	0	7.21688
chr12:121904824	chr12	121904824	121904825	0	KDM2B	intron	637	shore	0	Promoter	2.08333	0	7.21688
chr12:12191892	chr12	12191892	12191893	10883	BCL2L14	intergenic	227785	open sea	0	Heterochrom/ low signal/ Repetitive/CNV	98.0833	100	6.63953
chr12:122231597	chr12	122231597	122231598	0	RHOF	promoter	0	island	0	Promoter	2.08333	0	7.21688
chr12:122917562	chr12	122917562	122917563	10382	CLIP1	intergenic	10550	open sea	0	Heterochrom/ low signal/ Repetitive/CNV	98	100	6.9282
chr12:124457791	chr12	124457791	124457792	0	FAM101A	promoter	0	island	0	Enhancer	3.66667	0	9.2179
chr12:127630564	chr12	127630564	127630565	0	RP11-575F12.2	promoter	0	island	0	Transcription	2.08333	0	7.21688
chr12:127650577	chr12	127650577	127650578	36	AC079949.1	intergenic	19377	open sea	0	Heterochrom/ low signal/ Repetitive/CNV	3.33333	0	11.547
chr12:128751837	chr12	128751837	128751838	108	TMEM132C	promoter	0	island	0	Heterochrom/ low signal/ Repetitive/CNV	4.16667	0	14.4338
chr12:128822617	chr12	128822617	128822618	0	TMEM132C	intron	27930	open sea	0	Heterochrom/ low signal/ Repetitive/CNV	2.08333	0	7.21688
chr12:129213797	chr12	129213797	129213798	21336	TMEM132C	intergenic	23809	open sea	0	Heterochrom/ low signal/ Repetitive/CNV	60.25	65	16.2264
chr12:129271394	chr12	129271394	129271395	6342	SLC15A4	intergenic	8860	open sea	0	Transcription	89.25	89	10.5324
chr12:129599109	chr12	129599109	129599110	0	TMEM132D	intron	169265	open sea	0	Heterochrom/ low signal/ Repetitive/CNV	85	87.5	9.51554
chr12:130181687	chr12	130181687	130181688	0	RP11-174M13.2	intron	2852	shelf	0	Heterochrom/ low signal/ Repetitive/CNV	76.3333	76	9.93921
chr12:130311000	chr12	130311000	130311001	0	TMEM132D	intron	28681	open sea	0	Heterochrom/ low signal/ Repetitive/CNV	68.5833	73.5	15.9457
chr12:130540610	chr12	130540610	130540611	7688	RP11-474D1.1	intergenic	13492	open sea	0	Heterochrom/ low signal/ Repetitive/CNV	81.6667	84	9.86577
chr12:130702306	chr12	130702306	130702307	603	RP11-143E21.1	promoter	53317	open sea	0	Heterochrom/ low signal/ Repetitive/CNV	86.25	84	10.9804
chr12:130715491	chr12	130715491	130715492	13788	RP11-143E21.1	intergenic	66502	open sea	0	Heterochrom/ low signal/ Repetitive/CNV	58.5	57.5	12.4426
chr12:130743659	chr12	130743659	130743660	0	RP11-143E21.6	intron	78699	open sea	0	Heterochrom/ low signal/ Repetitive/CNV	87.5833	89.5	13.2285
chr12:130770830	chr12	130770830	130770831	19559	RP11-143E21.6	intergenic	51528	open sea	0	Heterochrom/ low signal/ Repetitive/CNV	43.5833	40.5	14.743
chr12:130876410	chr12	130876410	130876411	4269	RIMBP2	intergenic	32365	open sea	0	Heterochrom/ low signal/ Repetitive/CNV	73.8333	75.5	12.7481
chr12:131020873	chr12	131020873	131020874	0	RIMBP2	intron	67043	open sea	0	Heterochrom/ low signal/ Repetitive/CNV	78.0833	80.5	13.514
chr12:131148407	chr12	131148407	131148408	0	RP11-662M24.1	intron	22347	open sea	0	Heterochrom/ low signal/ Repetitive/CNV	47.6667	48	25.4284
chr12:131171280	chr12	131171280	131171281	0	RP11-662M24.2	intron	0	island	0	Heterochrom/ low signal/ Repetitive/CNV	65.8333	70.5	22.5341
chr12:131296733	chr12	131296733	131296734	0	RP11-989F5.1	exon	6358	open sea	0	Transcription	22.0833	23.5	10.3261
chr12:131338489	chr12	131338489	131338490	14677	STX2	intergenic	14529	open sea	0	Polycomb repressed	55.3333	58	14.3991
chr12:131497764	chr12	131497764	131497765	0	GPR133	intron	8788	open sea	0	Heterochrom/ low signal/ Repetitive/CNV	92.75	98	9.48803
chr12:131748551	chr12	131748551	131748552	28059	RPS6P20	intergenic	34540	open sea	0	Heterochrom/ low signal/ Repetitive/CNV	84.6667	86	9.44201
chr12:131817695	chr12	131817695	131817696	14317	RP13-507P19.2	intergenic	33495	open sea	0	Heterochrom/ low signal/ Repetitive/CNV	84.6667	86	14.92
chr12:131831250	chr12	131831250	131831251	762	RP13-507P19.2	promoter	47050	open sea	0	Heterochrom/ low signal/ Repetitive/CNV	73.3333	74	15.5641
chr12:131832833	chr12	131832833	131832834	0	RP13-507P19.2	intron	48633	open sea	0	Heterochrom/ low signal/ Repetitive/CNV	54.25	58.5	18.5772
chr12:132401795	chr12	132401795	132401796	0	ULK1	promoter	7248	open sea	0	Transcription	80.5	86	18.7301
chr12:132412928	chr12	132412928	132412929	0	RP11-417L19.4	promoter	408	shore	0	Promoter	42.0833	42.5	15.1505
chr12:132412939	chr12	132412939	132412940	0	RP11-417L19.4	promoter	397	shore	0	Promoter	27.6667	25	18.7148
chr12:132435359	chr12	132435359	132435360	0	EP400	intron	117	shore	0	Promoter	11	9.5	7.47116
chr12:132506173	chr12	132506173	132506174	0	EP400	intron	8108	open sea	0	Transcription	29.4167	26	12.7455
chr12:132554390	chr12	132554390	132554391	0	EP400	intron	14215	open sea	0	Enhancer	91.0833	100	15.0602
chr12:132667587	chr12	132667587	132667588	3697	RP13-977J11.2	intergenic	3838	shelf	0	Heterochrom/ low signal/ Repetitive/CNV	59.75	64	19.6613
chr12:132826912	chr12	132826912	132826913	0	GALNT9	intron	461	shore	0	Heterochrom/ low signal/ Repetitive/CNV	94.9167	100	8.49019
chr12:132912549	chr12	132912549	132912550	4387	RP13-895J2.7	intergenic	1746	shore	0	Heterochrom/ low signal/ Repetitive/CNV	90.8333	92	9.25235
chr12:133005360	chr12	133005360	133005361	28383	RP11-503G7.1	intergenic	4382	open sea	0	Transcription	18	16	14.6846
chr12:133042148	chr12	133042148	133042149	2705	RP11-503G7.2	intergenic	7262	open sea	0	Transcription	38.5833	36	13.0903
chr12:133177883	chr12	133177883	133177884	1850	LRCOL1	intergenic	0	island	0	Enhancer	57.25	53.5	12.0765
chr12:133184136	chr12	133184136	133184137	0	LRCOL1	promoter	2599	shelf	0	Heterochrom/ low signal/ Repetitive/CNV	94.1667	97.5	8.05474
chr12:133343405	chr12	133343405	133343406	2087	GOLGA3	intergenic	2290	shelf	0	Heterochrom/ low signal/ Repetitive/CNV	15.8333	21.5	14.2436
chr12:133484036	chr12	133484036	133484037	0	CHFR	intron	620	shore	0	Heterochrom/ low signal/ Repetitive/CNV	13.1667	9.5	13.4694
chr12:14720385	chr12	14720385	14720386	0	PLBD1	promoter	0	island	0	Promoter	2.75	0	9.52628
chr12:14720427	chr12	14720427	14720428	0	PLBD1	promoter	0	island	0	Promoter	2.25	0	7.79423
chr12:14720443	chr12	14720443	14720444	0	PLBD1	promoter	0	island	0	Promoter	3.83333	0	13.2791
chr12:15674018	chr12	15674018	15674019	0	PTPRO	intron	198116	open sea	0	Heterochrom/ low signal/ Repetitive/CNV	2.25	0	7.79423
chr12:15674037	chr12	15674037	15674038	0	PTPRO	intron	198135	open sea	0	Heterochrom/ low signal/ Repetitive/CNV	4.16667	0	14.4338
chr12:15674041	chr12	15674041	15674042	0	PTPRO	intron	198139	open sea	0	Heterochrom/ low signal/ Repetitive/CNV	3.08333	0	10.681
chr12:1575180	chr12	1575180	1575181	0	ERC1	intron	63851	open sea	0	Heterochrom/ low signal/ Repetitive/CNV	80.8333	82	10.2233
chr12:2041876	chr12	2041876	2041877	0	LINC00940	intron	23714	open sea	0	Enhancer	39.75	36.5	16.7176
chr12:25095338	chr12	25095338	25095339	0	BCAT1	intron	6267	open sea	0	Enhancer	98.1667	100	6.35085
chr12:26760735	chr12	26760735	26760736	0	ITPR2	intron	224716	open sea	0	Transcription	97.5833	100	8.37158
chr12:28581316	chr12	28581316	28581317	0	CCDC91	intron	237408	open sea	0	Heterochrom/ low signal/ Repetitive/CNV	97.1667	100	9.81495
chr12:2902480	chr12	2902480	2902481	0	CBX3P4	promoter	907	shore	0	Heterochrom/ low signal/ Repetitive/CNV	80.5	83	11.3097
chr12:31610808	chr12	31610808	31610809	0	DENND5B	intron	131341	open sea	0	Transcription	97.6667	100	8.0829
chr12:32042406	chr12	32042406	32042407	2268	RP11-428G5.5	intergenic	69753	open sea	0	Transcription	97.0833	100	7.20427
chr12:3303146	chr12	3303146	3303147	0	TSPAN9	intron	5664	open sea	0	Heterochrom/ low signal/ Repetitive/CNV	91.5	92.5	8.07353
chr12:3331728	chr12	3331728	3331729	0	TSPAN9	intron	21457	open sea	0	Heterochrom/ low signal/ Repetitive/CNV	91.1667	90.5	6.87331
chr12:3349537	chr12	3349537	3349538	0	TSPAN9	intron	39266	open sea	0	Heterochrom/ low signal/ Repetitive/CNV	92.0833	92.5	8.71215
chr12:33592584	chr12	33592584	33592585	0	SYT10	promoter	0	island	0	Poised Promoter	1.83333	0	6.35085
chr12:3423960	chr12	3423960	3423961	3921	RP5-1063M23.2	intergenic	51048	open sea	0	Heterochrom/ low signal/ Repetitive/CNV	83.5	83.5	9.87651
chr12:3667576	chr12	3667576	3667577	0	PRMT8	intron	64567	open sea	0	Heterochrom/ low signal/ Repetitive/CNV	44.25	41	21.188
chr12:38554282	chr12	38554282	38554283	983	RNA5SP358	intergenic	3044	shelf	0	Heterochrom/ low signal/ Repetitive/CNV	97.0833	100	7.20427
chr12:39539238	chr12	39539238	39539239	25207	RP11-421H10.2	intergenic	0	island	0	Enhancer	1.75	0	6.06218
chr12:41087178	chr12	41087178	41087179	0	CNTN1	intron	75	shore	0	Polycomb repressed	2.08333	0	7.21688
chr12:4233384	chr12	4233384	4233385	6085	RP11-320N7.1	intergenic	40433	open sea	0	Heterochrom/ low signal/ Repetitive/CNV	92.9167	97	10.2288
chr12:4273077	chr12	4273077	4273078	45778	RP11-320N7.1	intergenic	740	shore	0	Transcription	91	90	7.72246
chr12:4321184	chr12	4321184	4321185	36744	CCND2-AS1	intergenic	46692	open sea	0	Transcription	36.4167	33	20.677
chr12:4373016	chr12	4373016	4373017	0	CCND2-AS1	intron	5348	open sea	0	Heterochrom/ low signal/ Repetitive/CNV	87.5833	89	7.89083
chr12:4522574	chr12	4522574	4522575	14744	FGF6	intergenic	31829	open sea	0	Polycomb repressed	94.0833	100	8.4149
chr12:46103974	chr12	46103974	46103975	15533	LINC00938	intergenic	16750	open sea	0	Heterochrom/ low signal/ Repetitive/CNV	95.1667	100	11.2882
chr12:46385323	chr12	46385323	46385324	0	SCAF11	promoter	282	shore	0	Promoter	2.91667	0	7.20427
chr12:48167203	chr12	48167203	48167204	0	SLC48A1	exon	0	island	0	Promoter	2.08333	0	7.21688
chr12:48397273	chr12	48397273	48397274	0	COL2A1	intron	614	shore	0	Polycomb repressed	2.08333	0	7.21688
chr12:49208649	chr12	49208649	49208650	0	CACNB3	promoter	0	island	0	Promoter	2.08333	0	7.21688
chr12:49375313	chr12	49375313	49375314	0	WNT1	exon	0	island	0	Poised Promoter	1.83333	0	6.35085
chr12:49653755	chr12	49653755	49653756	0	TUBA1C	intron	4489	open sea	0	Heterochrom/ low signal/ Repetitive/CNV	98.0833	100	6.63953
chr12:49658144	chr12	49658144	49658145	0	TUBA1C	promoter	100	shore	0	Promoter	2.08333	0	7.21688
chr12:49708371	chr12	49708371	49708372	0	RP11-161H23.9	intron	8257	open sea	0	Heterochrom/ low signal/ Repetitive/CNV	97.5	100	8.66025
chr12:49933018	chr12	49933018	49933019	0	KCNH3	promoter	0	island	0	Poised Promoter	2.08333	0	7.21688
chr12:50240566	chr12	50240566	50240567	3653	BCDIN3D	intergenic	3590	shelf	0	Transcription	98	100	6.9282
chr12:51110297	chr12	51110297	51110298	0	DIP2B	intron	47199	open sea	0	Transcription	98.0833	100	6.63953
chr12:52208709	chr12	52208709	52208710	2060	SCN8A	intergenic	0	island	0	Polycomb repressed	2.08333	0	7.21688
chr12:52241935	chr12	52241935	52241936	69	RP11-923I11.5	promoter	0	island	0	Heterochrom/ low signal/ Repetitive/CNV	2.08333	0	7.21688
chr12:52242313	chr12	52242313	52242314	0	RP11-923I11.5	exon	0	island	0	Heterochrom/ low signal/ Repetitive/CNV	2.08333	0	7.21688
chr12:52386748	chr12	52386748	52386749	0	ACVR1B	intron	13717	open sea	0	Insulator	2.33333	0	8.0829
chr12:52652385	chr12	52652385	52652386	0	KRT86	promoter	0	island	0	Polycomb repressed	1.83333	0	6.35085
chr12:53527902	chr12	53527902	53527903	2132	VTI1BP3	intergenic	35946	open sea	0	Heterochrom/ low signal/ Repetitive/CNV	97.1667	100	9.81495
chr12:53578216	chr12	53578216	53578217	0	ZNF740	promoter	3065	shelf	0	Transcription	96.8333	100	10.9697
chr12:53886725	chr12	53886725	53886726	0	MAP3K12	intron	0	island	0	Enhancer	2.08333	0	7.21688
chr12:54172277	chr12	54172277	54172278	12809	SNORD81	intergenic	26806	open sea	0	Polycomb repressed	3.5	0	12.1244
chr12:54360375	chr12	54360375	54360376	0	HOTAIR	intron	0	island	0	Polycomb repressed	1.83333	0	6.35085
chr12:54380194	chr12	54380194	54380195	0	HOXC10	promoter	91	shore	0	Poised Promoter	1.75	0	6.06218
chr12:54404298	chr12	54404298	54404299	0	RP11-834C11.12	intron	950	shore	0	Polycomb repressed	2.33333	0	8.0829
chr12:5457904	chr12	5457904	5457905	0	RP11-1038A11.3	intron	81989	open sea	0	Heterochrom/ low signal/ Repetitive/CNV	79.5	78	13.1322
chr12:55051599	chr12	55051599	55051600	9321	DCD	intergenic	69007	open sea	0	Heterochrom/ low signal/ Repetitive/CNV	98.1667	100	6.35085
chr12:56709224	chr12	56709224	56709225	0	CNPY2	promoter	232	shore	0	Promoter	2.08333	0	7.21688
chr12:57082624	chr12	57082624	57082625	464	PTGES3	promoter	178	shore	0	Promoter	1.83333	0	6.35085
chr12:57145126	chr12	57145126	57145127	0	PRIM1	promoter	820	shore	0	Promoter	2.08333	0	7.21688
chr12:57619227	chr12	57619227	57619228	0	NXPH4	exon	0	island	0	Poised Promoter	2.25	0	7.79423
chr12:58185084	chr12	58185084	58185085	0	TSFM	intron	18342	open sea	0	Transcription	97.9167	100	7.21688
chr12:5854887	chr12	5854887	5854888	0	ANO2	intron	81987	open sea	0	Insulator	44	43.5	11.2088
chr12:62303130	chr12	62303130	62303131	0	FAM19A2	intron	281636	open sea	0	Heterochrom/ low signal/ Repetitive/CNV	98	100	6.9282
chr12:62466515	chr12	62466515	62466516	0	FAM19A2	intron	118251	open sea	0	Heterochrom/ low signal/ Repetitive/CNV	97.9167	100	7.21688
chr12:63396503	chr12	63396503	63396504	0	RP11-848D3.4	promoter	67367	open sea	0	Heterochrom/ low signal/ Repetitive/CNV	98.0833	100	6.63953
chr12:6381301	chr12	6381301	6381302	1709	RP1-96H9.5	promoter	6351	open sea	0	Transcription	86.5	86.5	10.2025
chr12:6481563	chr12	6481563	6481564	0	SCNN1A	intron	8240	open sea	0	Heterochrom/ low signal/ Repetitive/CNV	38.9167	45	13.6745
chr12:6482215	chr12	6482215	6482216	0	SCNN1A	promoter	8892	open sea	0	Heterochrom/ low signal/ Repetitive/CNV	77.3333	79.5	10.1474
chr12:65096174	chr12	65096174	65096175	4826	RASSF3	intergenic	56693	open sea	0	Transcription	2.08333	0	7.21688
chr12:6699363	chr12	6699363	6699364	0	CHD4	intron	16135	open sea	0	Transcription	87.6667	87.5	9.71721
chr12:67700917	chr12	67700917	67700918	0	CAND1	intron	36869	open sea	0	Transcription	97.4167	100	8.94893
chr12:68132005	chr12	68132005	68132006	8749	RP11-43N5.1	intergenic	88128	open sea	0	Heterochrom/ low signal/ Repetitive/CNV	97.9167	100	7.21688
chr12:69088450	chr12	69088450	69088451	0	NUP107	intron	7297	open sea	0	Transcription	95.25	100	11.0957
chr12:6973777	chr12	6973777	6973778	0	USP5	intron	2613	shelf	0	Transcription	94.3333	100	10.0212
chr12:69871357	chr12	69871357	69871358	0	FRS2	intron	6883	open sea	0	Transcription	97.5833	100	8.37158
chr12:70760382	chr12	70760382	70760383	0	KCNMB4	exon	0	island	0	Promoter	2.08333	0	7.21688
chr12:71969453	chr12	71969453	71969454	0	LGR5	intron	87313	open sea	0	Heterochrom/ low signal/ Repetitive/CNV	98.0833	100	6.63953
chr12:7306813	chr12	7306813	7306814	0	CLSTN3	promoter	35259	open sea	0	Transcription	3.41667	0	11.8357
chr12:739280	chr12	739280	739281	0	NINJ2	promoter	12470	open sea	0	Enhancer	54.25	56	23.0143
chr12:739936	chr12	739936	739937	0	NINJ2	promoter	11814	open sea	0	Promoter	44	40.5	23.2222
chr12:741281	chr12	741281	741282	0	NINJ2	intron	10469	open sea	0	Enhancer	60	67	19.6469
chr12:77622677	chr12	77622677	77622678	203	RP1-81P11.1	promoter	95774	open sea	0	Heterochrom/ low signal/ Repetitive/CNV	2.5	0	8.66025
chr12:78877	chr12	78877	78878	0	ABC7-42389800N19.1	exon	3926	shelf	66860	Heterochrom/ low signal/ Repetitive/CNV	95.3333	100	7.24046
chr12:81331232	chr12	81331232	81331233	0	LIN7A	promoter	0	island	0	Poised Promoter	2.33333	0	8.0829
chr12:9022020	chr12	9022020	9022021	0	A2ML1	intron	44924	open sea	0	Heterochrom/ low signal/ Repetitive/CNV	98.0833	100	6.63953
chr12:92384063	chr12	92384063	92384064	0	C12orf79	exon	154645	open sea	0	Heterochrom/ low signal/ Repetitive/CNV	98	100	6.9282
chr12:93281330	chr12	93281330	93281331	0	EEA1	intron	41010	open sea	0	Transcription	97.5833	100	8.37158
chr12:93666140	chr12	93666140	93666141	6267	SNORD74	intergenic	105323	open sea	0	Heterochrom/ low signal/ Repetitive/CNV	98.0833	100	6.63953
chr12:94999696	chr12	94999696	94999697	0	TMCC3	intron	43853	open sea	0	Transcription	98.0833	100	6.63953
chr12:95043820	chr12	95043820	95043821	0	TMCC3	intron	0	island	0	Promoter	1.83333	0	6.35085
chr12:95267688	chr12	95267688	95267689	23140	NDUFA12	intergenic	0	island	0	Promoter	2.08333	0	7.21688
chr12:95942689	chr12	95942689	95942690	0	USP44	promoter	0	island	0	Poised Promoter	2.08333	0	7.21688
chr12:96183941	chr12	96183941	96183942	0	NTN4	promoter	0	island	0	Poised Promoter	1.83333	0	6.35085
chr12:97379813	chr12	97379813	97379814	0	RP11-541G9.1	intron	78525	open sea	0	Poised Promoter	2.5	0	8.66025
chr12:9928073	chr12	9928073	9928074	14575	CD69	intergenic	127220	open sea	0	Transcription	1.83333	0	6.35085
chr12:99387418	chr12	99387418	99387419	0	ANKS1B	intron	98043	open sea	0	Heterochrom/ low signal/ Repetitive/CNV	97.6667	100	8.0829
chr12:9966872	chr12	9966872	9966873	3071	RP11-75L1.6	intergenic	166019	open sea	0	Promoter	2.58333	0	8.94893
chr13:100609567	chr13	100609567	100609568	5648	ZIC5	intergenic	0	island	0	Polycomb repressed	2.25	0	7.79423
chr13:100643364	chr13	100643364	100643365	3786	LINC00554	intergenic	269	shore	0	Polycomb repressed	1.83333	0	6.35085
chr13:107122557	chr13	107122557	107122558	19519	EFNB2	intergenic	22849	open sea	0	Heterochrom/ low signal/ Repetitive/CNV	97.9167	100	7.21688
chr13:107960792	chr13	107960792	107960793	0	FAM155A	intron	390120	open sea	0	Heterochrom/ low signal/ Repetitive/CNV	87.1667	85.5	10.5385
chr13:107980393	chr13	107980393	107980394	0	FAM155A	intron	409721	open sea	0	Heterochrom/ low signal/ Repetitive/CNV	73.25	74	13.3833
chr13:108100164	chr13	108100164	108100165	0	FAM155A	intron	418168	open sea	0	Heterochrom/ low signal/ Repetitive/CNV	89.3333	89	8.22782
chr13:108449730	chr13	108449730	108449731	0	FAM155A-IT1	intron	68602	open sea	0	Heterochrom/ low signal/ Repetitive/CNV	80.6667	83.5	13.6271
chr13:109344858	chr13	109344858	109344859	0	MYO16	intron	195838	open sea	0	Heterochrom/ low signal/ Repetitive/CNV	84.5	87	10.0045
chr13:110637698	chr13	110637698	110637699	67931	LINC00396	intergenic	115431	open sea	0	Heterochrom/ low signal/ Repetitive/CNV	91.5833	92	7.97107
chr13:110918808	chr13	110918808	110918809	0	COL4A1	intron	82	shore	0	Heterochrom/ low signal/ Repetitive/CNV	69	77.5	17.2416
chr13:111176953	chr13	111176953	111176954	0	RAB20	intron	12405	open sea	0	Transcription	6.91667	2.5	8.94893
chr13:111177305	chr13	111177305	111177306	0	RAB20	intron	12757	open sea	0	Enhancer	64.3333	63	14.2467
chr13:111177475	chr13	111177475	111177476	0	RAB20	intron	12927	open sea	0	Enhancer	55.5833	62.5	16.6431
chr13:111177505	chr13	111177505	111177506	0	RAB20	intron	12957	open sea	0	Enhancer	34.3333	28	19.2133
chr13:111669202	chr13	111669202	111669203	26290	LINC00431	intergenic	1328	shore	0	Heterochrom/ low signal/ Repetitive/CNV	88	91	10.5227
chr13:112063607	chr13	112063607	112063608	67010	TEX29	intergenic	0	island	0	Heterochrom/ low signal/ Repetitive/CNV	53.75	52	15.7083
chr13:112086765	chr13	112086765	112086766	90168	TEX29	intergenic	22742	open sea	0	Heterochrom/ low signal/ Repetitive/CNV	72.3333	70	13.493
chr13:112109476	chr13	112109476	112109477	112879	TEX29	intergenic	45453	open sea	0	Heterochrom/ low signal/ Repetitive/CNV	90.1667	93	11.183
chr13:112133487	chr13	112133487	112133488	107058	RP11-65D24.2	intergenic	38743	open sea	0	Heterochrom/ low signal/ Repetitive/CNV	92.4167	97	11.2287
chr13:112710694	chr13	112710694	112710695	4241	SNORD44	intergenic	0	island	0	Heterochrom/ low signal/ Repetitive/CNV	5.33333	0	7.98104
chr13:112804713	chr13	112804713	112804714	42383	LINC00403	intergenic	13101	open sea	0	Heterochrom/ low signal/ Repetitive/CNV	91.0833	91.5	8.28425
chr13:112865183	chr13	112865183	112865184	9868	LINC01070	intergenic	15961	open sea	0	Heterochrom/ low signal/ Repetitive/CNV	74.0833	76.5	12.8379
chr13:112905348	chr13	112905348	112905349	50033	LINC01070	intergenic	9639	open sea	0	Heterochrom/ low signal/ Repetitive/CNV	80.0833	77.5	11.7199
chr13:112986068	chr13	112986068	112986069	528	LINC01044	promoter	334	shore	0	Heterochrom/ low signal/ Repetitive/CNV	25.5833	25	17.4796
chr13:112986592	chr13	112986592	112986593	1052	LINC01044	promoter	858	shore	0	Heterochrom/ low signal/ Repetitive/CNV	50.5833	48	22.4882
chr13:113099848	chr13	113099848	113099849	10844	SPACA7	intergenic	6487	open sea	0	Heterochrom/ low signal/ Repetitive/CNV	55.4167	52	26.4385
chr13:113242899	chr13	113242899	113242900	417	TUBGCP3	promoter	242	shore	0	Promoter	37.5	33.5	17.3651
chr13:113343234	chr13	113343234	113343235	1406	ATP11A	promoter	617	shore	0	Enhancer	9.41667	5	12.6236
chr13:113565374	chr13	113565374	113565375	0	MCF2L	intron	12600	open sea	0	Heterochrom/ low signal/ Repetitive/CNV	90.3333	92.5	14.0992
chr13:113766934	chr13	113766934	113766935	0	F7	intron	1399	shore	0	Heterochrom/ low signal/ Repetitive/CNV	74.1667	76.5	12.4888
chr13:113806492	chr13	113806492	113806493	2648	F10	intergenic	794	shore	0	Polycomb repressed	74.5	75.5	10.3529
chr13:113995011	chr13	113995011	113995012	0	GRTP1	intron	18871	open sea	0	Heterochrom/ low signal/ Repetitive/CNV	85.9167	82	12.4933
chr13:114146605	chr13	114146605	114146606	0	TMCO3	promoter	432	shore	0	Promoter	63	62.5	15.0454
chr13:114148677	chr13	114148677	114148678	0	TMCO3	promoter	2504	shelf	0	Enhancer	92.1667	94.5	9.24252
chr13:114220593	chr13	114220593	114220594	16050	TMCO3	intergenic	0	island	0	Heterochrom/ low signal/ Repetitive/CNV	92.0833	93	7.54933
chr13:114237657	chr13	114237657	114237658	1353	TFDP1	promoter	17035	open sea	0	Heterochrom/ low signal/ Repetitive/CNV	89.75	92	7.87545
chr13:114238015	chr13	114238015	114238016	995	TFDP1	promoter	17393	open sea	0	Promoter	94	96.5	7.34847
chr13:114239375	chr13	114239375	114239376	0	TFDP1	promoter	18753	open sea	0	Promoter	2.08333	0	7.21688
chr13:114273988	chr13	114273988	114273989	0	TFDP1	intron	5923	open sea	0	Transcription	93	92.5	7.6515
chr13:114302548	chr13	114302548	114302549	568	ATP4B	intergenic	28	shore	0	Transcription	97.4167	100	7.03832
chr13:114305362	chr13	114305362	114305363	0	ATP4B	intron	2842	shelf	0	Transcription	88.0833	91.5	11.1637
chr13:114568118	chr13	114568118	114568119	0	GAS6-AS2	promoter	911	shore	0	Polycomb repressed	89.0833	90	11.3815
chr13:19226712	chr13	19226712	19226713	12660	FEM1AP4	intergenic	12556	open sea	0	Heterochrom/ low signal/ Repetitive/CNV	88.0833	90	10.3085
chr13:19861730	chr13	19861730	19861731	3000	ANKRD26P3	intergenic	56853	open sea	0	Heterochrom/ low signal/ Repetitive/CNV	69.75	74	19.4194
chr13:20298776	chr13	20298776	20298777	0	PSPC1	intron	57369	open sea	0	Transcription	92.9167	92	6.69407
chr13:20875983	chr13	20875983	20875984	69448	GJB6	intergenic	0	island	0	Heterochrom/ low signal/ Repetitive/CNV	3.33333	0	11.547
chr13:21136461	chr13	21136461	21136462	4121	IFT88	intergenic	4488	open sea	0	Heterochrom/ low signal/ Repetitive/CNV	95.8333	100	8.14453
chr13:21635075	chr13	21635075	21635076	0	LATS2	promoter	0	island	0	Promoter	1.83333	0	6.35085
chr13:21664457	chr13	21664457	21664458	3997	RPS12P23	intergenic	13957	open sea	0	Heterochrom/ low signal/ Repetitive/CNV	97.9167	100	7.21688
chr13:21864236	chr13	21864236	21864237	0	RP11-101P17.11	intron	7941	open sea	0	Heterochrom/ low signal/ Repetitive/CNV	97.9167	100	7.21688
chr13:24546803	chr13	24546803	24546804	7033	RP11-307N16.6	intergenic	6871	open sea	0	Heterochrom/ low signal/ Repetitive/CNV	98.0833	100	6.63953
chr13:25116136	chr13	25116136	25116137	0	TPTE2P6	intron	0	island	0	Poised Promoter	2.25	0	7.79423
chr13:25320376	chr13	25320376	25320377	53	IRX1P1	intergenic	0	island	0	Polycomb repressed	1.75	0	6.06218
chr13:26042959	chr13	26042959	26042960	0	ATP8A2	promoter	0	island	0	Polycomb repressed	2.08333	0	7.21688
chr13:28371195	chr13	28371195	28371196	2289	GSX1	intergenic	312	shore	0	Polycomb repressed	2.08333	0	7.21688
chr13:28528741	chr13	28528741	28528742	0	LINC00543	exon	0	island	0	Poised Promoter	1.83333	0	6.35085
chr13:28544782	chr13	28544782	28544783	0	CDX2	exon	0	island	0	Polycomb repressed	1.75	0	6.06218
chr13:28934195	chr13	28934195	28934196	0	FLT1	intron	133591	open sea	0	Heterochrom/ low signal/ Repetitive/CNV	6.25	0	21.6506
chr13:29422856	chr13	29422856	29422857	69781	POM121L13P	intergenic	27957	open sea	0	Heterochrom/ low signal/ Repetitive/CNV	96.1667	100	9.43719
chr13:32493437	chr13	32493437	32493438	0	EEF1DP3	intron	33443	open sea	0	Heterochrom/ low signal/ Repetitive/CNV	97.9167	100	7.21688
chr13:32494970	chr13	32494970	32494971	0	EEF1DP3	intron	31910	open sea	0	Enhancer	2.08333	0	7.21688
chr13:33474211	chr13	33474211	33474212	0	LINC00423	intron	115715	open sea	0	Heterochrom/ low signal/ Repetitive/CNV	98	100	6.9282
chr13:33590791	chr13	33590791	33590792	0	KL	exon	0	island	0	Promoter	1.83333	0	6.35085
chr13:33875926	chr13	33875926	33875927	0	STARD13	intron	48002	open sea	0	Heterochrom/ low signal/ Repetitive/CNV	97.9167	100	7.21688
chr13:34183428	chr13	34183428	34183429	0	RP11-141M1.3	promoter	66287	open sea	0	Heterochrom/ low signal/ Repetitive/CNV	98.0833	100	6.63953
chr13:38924648	chr13	38924648	38924649	0	UFM1	intron	234	shore	0	Promoter	2.16667	0	7.50555
chr13:40304678	chr13	40304678	40304679	0	COG6	intron	74496	open sea	0	Transcription	98.1667	100	6.35085
chr13:42031941	chr13	42031941	42031942	0	RGCC	intron	0	island	0	Promoter	2.75	0	9.52628
chr13:42622713	chr13	42622713	42622714	0	DGKH	promoter	0	island	0	Promoter	1.91667	0	6.63953
chr13:43464723	chr13	43464723	43464724	0	EPSTI1	intron	101349	open sea	0	Transcription	96.4167	100	8.95908
chr13:43563964	chr13	43563964	43563965	0	EPSTI1	intron	2108	shelf	0	Enhancer	98	100	6.9282
chr13:45568515	chr13	45568515	45568516	0	GPALPP1	intron	4512	open sea	0	Transcription	98.1667	100	6.35085
chr13:46961334	chr13	46961334	46961335	0	PPP1R2P4	promoter	0	island	0	Promoter	2.75	0	9.52628
chr13:47131909	chr13	47131909	47131910	0	LRCH1	intron	3202	shelf	0	Enhancer	98	100	6.9282
chr13:49708806	chr13	49708806	49708807	0	FNDC3A	intron	85317	open sea	0	Transcription	97.9167	100	7.21688
chr13:49781298	chr13	49781298	49781299	0	FNDC3A	exon	12825	open sea	0	Transcription	97.9167	100	7.21688
chr13:49796663	chr13	49796663	49796664	149	MLNR	intergenic	1120	shore	0	Heterochrom/ low signal/ Repetitive/CNV	1.75	0	6.06218
chr13:50250554	chr13	50250554	50250555	0	EBPL	intron	14668	open sea	0	Transcription	97.9167	100	7.21688
chr13:50622006	chr13	50622006	50622007	0	DLEU2	intron	33273	open sea	0	Transcription	93.8333	100	8.36479
chr13:50659864	chr13	50659864	50659865	0	DLEU1	intron	3455	shelf	0	Transcription	98.0833	100	6.63953
chr13:52215688	chr13	52215688	52215689	0	WDFY2	intron	56452	open sea	0	Transcription	97.9167	100	7.21688
chr13:53054310	chr13	53054310	53054311	3546	CKAP2	intergenic	8722	open sea	0	Heterochrom/ low signal/ Repetitive/CNV	98.0833	100	6.63953
chr13:58205214	chr13	58205214	58205215	727	PCDH17	promoter	891	shore	0	Polycomb repressed	2.5	0	8.66025
chr13:60971862	chr13	60971862	60971863	0	TDRD3	intron	0	island	0	Promoter	2.08333	0	7.21688
chr13:80093184	chr13	80093184	80093185	0	NDFIP2	exon	37470	open sea	0	Transcription	98.0833	100	6.63953
chr13:80781850	chr13	80781850	80781851	128258	SPRY2	intergenic	131305	open sea	0	Heterochrom/ low signal/ Repetitive/CNV	98.0833	100	6.63953
chr13:84453605	chr13	84453605	84453606	0	SLITRK1	exon	57	shore	0	Heterochrom/ low signal/ Repetitive/CNV	1.75	0	6.06218
chr13:94923405	chr13	94923405	94923406	0	GPC6	intron	278153	open sea	0	Heterochrom/ low signal/ Repetitive/CNV	97.6667	100	8.0829
chr13:94984962	chr13	94984962	94984963	0	GPC6	intron	216596	open sea	0	Polycomb repressed	97.9167	100	7.21688
chr13:95726335	chr13	95726335	95726336	0	ABCC4	promoter	70817	open sea	0	Transcription	95.75	100	8.23656
chr13:96206145	chr13	96206145	96206146	0	CLDN10	intron	648	shore	0	Poised Promoter	2.08333	0	7.21688
chr13:96294225	chr13	96294225	96294226	0	DZIP1	exon	0	island	0	Polycomb repressed	2.08333	0	7.21688
chr13:98092079	chr13	98092079	98092080	0	RAP2A	intron	4959	open sea	0	Enhancer	98	100	6.9282
chr13:99839056	chr13	99839056	99839057	3774	GAPDHP22	intergenic	13328	open sea	0	Heterochrom/ low signal/ Repetitive/CNV	94.3333	100	13.2345
chr13:99918264	chr13	99918264	99918265	0	UBAC2	intron	64711	open sea	0	Insulator	3.08333	0	10.681
chr14:100636710	chr14	100636710	100636711	10209	DEGS2	intergenic	7520	open sea	0	Heterochrom/ low signal/ Repetitive/CNV	98.0833	100	6.63953
chr14:100706337	chr14	100706337	100706338	0	YY1	promoter	0	island	0	Promoter	2.08333	0	7.21688
chr14:100706340	chr14	100706340	100706341	0	YY1	promoter	0	island	0	Promoter	2.08333	0	7.21688
chr14:100706352	chr14	100706352	100706353	0	YY1	promoter	0	island	0	Promoter	2.08333	0	7.21688
chr14:100771830	chr14	100771830	100771831	0	SLC25A29	exon	0	island	0	Poised Promoter	2.08333	0	7.21688
chr14:100816522	chr14	100816522	100816523	0	RP11-638I2.8	intron	20520	open sea	0	Transcription	5.83333	0	20.2073
chr14:100838591	chr14	100838591	100838592	0	WARS	intron	3746	shelf	0	Enhancer	97.9167	100	7.21688
chr14:100886081	chr14	100886081	100886082	0	WDR25	intron	43149	open sea	0	Transcription	97.1667	100	9.81495
chr14:102375436	chr14	102375436	102375437	0	PPP2R5C	promoter	17334	open sea	0	Transcription	98.0833	100	6.63953
chr14:102529184	chr14	102529184	102529185	0	RP11-1017G21.4	intron	23535	open sea	0	Transcription	97.6667	100	8.0829
chr14:102739461	chr14	102739461	102739462	0	MOK	intron	31653	open sea	0	Heterochrom/ low signal/ Repetitive/CNV	97.9167	100	7.21688
chr14:102975669	chr14	102975669	102975670	0	ANKRD9	promoter	0	island	0	Enhancer	1.83333	0	6.35085
chr14:103396668	chr14	103396668	103396669	0	AMN	intron	0	island	0	Polycomb repressed	2.08333	0	7.21688
chr14:103550596	chr14	103550596	103550597	10461	RP11-736N17.8	intergenic	0	island	0	Transcription	2.33333	0	8.0829
chr14:103550598	chr14	103550598	103550599	10459	RP11-736N17.8	intergenic	0	island	0	Transcription	2.33333	0	8.0829
chr14:103550657	chr14	103550657	103550658	10400	RP11-736N17.8	intergenic	0	island	0	Transcription	2.33333	0	8.0829
chr14:103740287	chr14	103740287	103740288	5270	RAP2CP1	intergenic	0	island	0	Heterochrom/ low signal/ Repetitive/CNV	3.66667	0	12.7017
chr14:104583067	chr14	104583067	104583068	672	MIR203	promoter	0	island	0	Heterochrom/ low signal/ Repetitive/CNV	2.08333	0	7.21688
chr14:104601496	chr14	104601496	104601497	1988	CTD-2223O18.1	intergenic	461	shore	0	Polycomb repressed	2.08333	0	7.21688
chr14:104928528	chr14	104928528	104928529	10757	CEND1P1	intergenic	0	island	0	Heterochrom/ low signal/ Repetitive/CNV	2.75	0	9.52628
chr14:105633848	chr14	105633848	105633849	0	RP11-44N21.4	intron	11274	open sea	0	Heterochrom/ low signal/ Repetitive/CNV	2.08333	0	7.21688
chr14:106638248	chr14	106638248	106638249	1134	SLC20A1P2	promoter	32228	open sea	0	Heterochrom/ low signal/ Repetitive/CNV	85	86.5	14.7463
chr14:106654838	chr14	106654838	106654839	1176	IGHV3-19	promoter	15638	open sea	0	Heterochrom/ low signal/ Repetitive/CNV	65.3333	61	16.5328
chr14:106682520	chr14	106682520	106682521	9150	IGHV3-21	intergenic	11819	open sea	0	Heterochrom/ low signal/ Repetitive/CNV	50.1667	49.5	13.7829
chr14:106684612	chr14	106684612	106684613	7058	IGHV3-21	intergenic	13911	open sea	0	Heterochrom/ low signal/ Repetitive/CNV	67.75	65	11.0382
chr14:19579125	chr14	19579125	19579126	0	POTEG	intron	35092	open sea	0	Heterochrom/ low signal/ Repetitive/CNV	85.6667	88	12.1081
chr14:20479838	chr14	20479838	20479839	2578	OR4K14	intergenic	323426	open sea	0	Heterochrom/ low signal/ Repetitive/CNV	1.83333	0	6.35085
chr14:21886447	chr14	21886447	21886448	0	CHD8	promoter	33896	open sea	0	Transcription	98.0833	100	6.63953
chr14:22234282	chr14	22234282	22234283	2444	TRAV6	intergenic	254582	open sea	0	Heterochrom/ low signal/ Repetitive/CNV	97.9167	100	7.21688
chr14:24439080	chr14	24439080	24439081	0	DHRS4-AS1	promoter	0	island	0	Promoter	1.75	0	6.06218
chr14:24439184	chr14	24439184	24439185	0	DHRS4-AS1	exon	0	island	0	Promoter	1.83333	0	6.35085
chr14:26379513	chr14	26379513	26379514	0	RP11-314P15.2	intron	294648	open sea	0	Heterochrom/ low signal/ Repetitive/CNV	97.75	100	7.79423
chr14:29228379	chr14	29228379	29228380	0	RP11-966I7.1	intron	6508	open sea	0	Poised Promoter	1.83333	0	6.35085
chr14:29231296	chr14	29231296	29231297	0	RP11-966I7.1	intron	3591	shelf	0	Polycomb repressed	2.08333	0	7.21688
chr14:34883343	chr14	34883343	34883344	0	EGLN3	intron	125181	open sea	0	Heterochrom/ low signal/ Repetitive/CNV	97	100	7.45898
chr14:35344042	chr14	35344042	35344043	0	RP11-73E17.2	exon	0	island	0	Promoter	2.08333	0	7.21688
chr14:36984322	chr14	36984322	36984323	0	RP11-896J10.3	promoter	583	shore	0	Polycomb repressed	2.08333	0	7.21688
chr14:37050494	chr14	37050494	37050495	0	NKX2-8	exon	0	island	0	Polycomb repressed	2.5	0	8.66025
chr14:37116999	chr14	37116999	37117000	0	RP11-964E11.2	exon	0	island	0	Polycomb repressed	2.75	0	9.52628
chr14:39850093	chr14	39850093	39850094	0	CTAGE5	intron	50581	open sea	0	Transcription	98.0833	100	6.63953
chr14:50130627	chr14	50130627	50130628	0	POLE2	intron	24125	open sea	0	Transcription	97.1667	100	9.81495
chr14:51934334	chr14	51934334	51934335	0	FRMD6-AS2	intron	183639	open sea	0	Heterochrom/ low signal/ Repetitive/CNV	97.9167	100	7.21688
chr14:52822618	chr14	52822618	52822619	27293	PTGER2	intergenic	40648	open sea	0	Heterochrom/ low signal/ Repetitive/CNV	4.16667	0	14.4338
chr14:57325865	chr14	57325865	57325866	0	RP11-1085N6.5	intron	41306	open sea	0	Heterochrom/ low signal/ Repetitive/CNV	95.8333	100	8.14453
chr14:58332721	chr14	58332721	58332722	0	SLC35F4	exon	0	island	0	Heterochrom/ low signal/ Repetitive/CNV	2.33333	0	8.0829
chr14:58707019	chr14	58707019	58707020	0	C14orf37	intron	4330	open sea	0	Promoter	2.75	0	9.52628
chr14:58892564	chr14	58892564	58892565	0	TIMM9	promoter	1052	shore	0	Promoter	97.9167	100	7.21688
chr14:60043172	chr14	60043172	60043173	0	CCDC175	intron	68	shore	0	Poised Promoter	2.33333	0	8.0829
chr14:61119455	chr14	61119455	61119456	0	SIX1	exon	2902	shelf	0	Polycomb repressed	5.5	0	19.0526
chr14:62217766	chr14	62217766	62217767	0	RP11-618G20.1	exon	0	island	0	Promoter	1.83333	0	6.35085
chr14:63512588	chr14	63512588	63512589	0	KCNH5	promoter	0	island	0	Polycomb repressed	1.75	0	6.06218
chr14:65171149	chr14	65171149	65171150	0	PLEKHG3	promoter	0	island	0	Polycomb repressed	2.75	0	9.52628
chr14:65171993	chr14	65171993	65171994	0	PLEKHG3	intron	0	island	0	Polycomb repressed	1.83333	0	6.35085
chr14:66479556	chr14	66479556	66479557	0	YBX1P1	promoter	494811	open sea	0	Heterochrom/ low signal/ Repetitive/CNV	97.5833	100	8.37158
chr14:67710448	chr14	67710448	67710449	0	MPP5	intron	1800	shore	0	Enhancer	98.1667	100	6.35085
chr14:69465660	chr14	69465660	69465661	11479	ACTN1-AS1	intergenic	18833	open sea	0	Heterochrom/ low signal/ Repetitive/CNV	97.5833	100	8.37158
chr14:69768638	chr14	69768638	69768639	0	GALNT16	intron	40244	open sea	0	Heterochrom/ low signal/ Repetitive/CNV	97.9167	100	7.21688
chr14:69867608	chr14	69867608	69867609	0	SLC39A9	intron	2534	shelf	0	Promoter	97.9167	100	7.21688
chr14:70258166	chr14	70258166	70258167	0	SLC10A1	intron	23497	open sea	0	Heterochrom/ low signal/ Repetitive/CNV	95.8333	100	9.73124
chr14:71025051	chr14	71025051	71025052	10869	RP11-486O13.4	intergenic	82955	open sea	0	Heterochrom/ low signal/ Repetitive/CNV	97.9167	100	7.21688
chr14:71635186	chr14	71635186	71635187	12984	RP6-91H8.2	intergenic	151667	open sea	0	Enhancer	3.66667	0	12.7017
chr14:73391776	chr14	73391776	73391777	1261	DCAF4	promoter	918	shore	0	Heterochrom/ low signal/ Repetitive/CNV	96.8333	100	10.9697
chr14:73518113	chr14	73518113	73518114	7023	RP11-109N23.4	intergenic	6874	open sea	0	Heterochrom/ low signal/ Repetitive/CNV	98.0833	100	6.63953
chr14:74154357	chr14	74154357	74154358	0	DNAL1	intron	26159	open sea	0	Transcription	97.9167	100	7.21688
chr14:75800258	chr14	75800258	75800259	36916	RP11-293M10.5	intergenic	39043	open sea	0	Enhancer	2.08333	0	7.21688
chr14:75970270	chr14	75970270	75970271	18495	BATF	intergenic	42558	open sea	0	Heterochrom/ low signal/ Repetitive/CNV	3.5	0	12.1244
chr14:76888524	chr14	76888524	76888525	0	ESRRB	intron	17177	open sea	0	Heterochrom/ low signal/ Repetitive/CNV	2.08333	0	7.21688
chr14:77607442	chr14	77607442	77607443	0	AC007375.1	promoter	0	island	0	Poised Promoter	1.83333	0	6.35085
chr14:77927655	chr14	77927655	77927656	0	AHSA1	intron	3058	shelf	0	Transcription	96.6667	100	11.547
chr14:78227795	chr14	78227795	78227796	0	AC008372.1	promoter	219	shore	0	Promoter	2.41667	0	8.37158
chr14:81083870	chr14	81083870	81083871	0	CEP128	intron	323838	open sea	0	Heterochrom/ low signal/ Repetitive/CNV	98.0833	100	6.63953
chr14:86000118	chr14	86000118	86000119	0	FLRT2	intron	0	island	0	Heterochrom/ low signal/ Repetitive/CNV	2.33333	0	8.0829
chr14:86000741	chr14	86000741	86000742	0	FLRT2	intron	262	shore	0	Heterochrom/ low signal/ Repetitive/CNV	3.58333	0	12.413
chr14:86424381	chr14	86424381	86424382	0	CTD-2341M24.1	intron	423902	open sea	0	Heterochrom/ low signal/ Repetitive/CNV	97.5833	100	8.37158
chr14:89680516	chr14	89680516	89680517	0	FOXN3	intron	51316	open sea	0	Transcription	3.83333	0	13.2791
chr14:90392082	chr14	90392082	90392083	0	EFCAB11	promoter	28816	open sea	0	Heterochrom/ low signal/ Repetitive/CNV	98.0833	100	6.63953
chr14:90660422	chr14	90660422	90660423	8220	KCNK13	intergenic	62431	open sea	0	Insulator	94.3333	100	13.2345
chr14:93498794	chr14	93498794	93498795	0	ITPK1	intron	82287	open sea	0	Transcription	3.33333	0	11.547
chr14:94084984	chr14	94084984	94084985	0	UNC79	intron	168966	open sea	0	Heterochrom/ low signal/ Repetitive/CNV	97.5	100	8.66025
chr14:95725726	chr14	95725726	95725727	0	CLMN	intron	60024	open sea	0	Enhancer	1.83333	0	6.35085
chr14:96343237	chr14	96343237	96343238	0	LINC00617	exon	0	island	0	Polycomb repressed	2.08333	0	7.21688
chr14:96343282	chr14	96343282	96343283	0	LINC00617	exon	0	island	0	Polycomb repressed	3	0	10.3923
chr14:99739981	chr14	99739981	99739982	2119	BCL11B	intergenic	0	island	0	Polycomb repressed	2.08333	0	7.21688
chr14:99948018	chr14	99948018	99948019	0	CCNK	promoter	0	island	0	Promoter	2.08333	0	7.21688
chr15:100469152	chr15	100469152	100469153	41265	CTD-3076O17.1	intergenic	2460	shelf	0	Promoter	50.6667	58	22.0468
chr15:100726113	chr15	100726113	100726114	0	ADAMTS17	intron	106110	open sea	0	Heterochrom/ low signal/ Repetitive/CNV	90.6667	90	9.74524
chr15:100729327	chr15	100729327	100729328	0	ADAMTS17	intron	102896	open sea	0	Heterochrom/ low signal/ Repetitive/CNV	74.75	76.5	18.6992
chr15:100857182	chr15	100857182	100857183	0	ADAMTS17	intron	23773	open sea	0	Heterochrom/ low signal/ Repetitive/CNV	74.4167	74	10.2466
chr15:100866589	chr15	100866589	100866590	0	ADAMTS17	intron	14366	open sea	0	Heterochrom/ low signal/ Repetitive/CNV	88.6667	86	9.77319
chr15:100868165	chr15	100868165	100868166	0	ADAMTS17	intron	12790	open sea	0	Heterochrom/ low signal/ Repetitive/CNV	93.1667	93.5	7.95251
chr15:100973384	chr15	100973384	100973385	0	CERS3	intron	59361	open sea	0	Heterochrom/ low signal/ Repetitive/CNV	94.9167	100	7.34177
chr15:101025116	chr15	101025116	101025117	0	CERS3	intron	59310	open sea	0	Heterochrom/ low signal/ Repetitive/CNV	94.8333	100	9.72189
chr15:101049363	chr15	101049363	101049364	0	CERS3	intron	35063	open sea	0	Heterochrom/ low signal/ Repetitive/CNV	85.3333	88	9.03864
chr15:101228363	chr15	101228363	101228364	28088	RP11-66B24.5	intergenic	85225	open sea	0	Heterochrom/ low signal/ Repetitive/CNV	83.5	88.5	14.3875
chr15:101228780	chr15	101228780	101228781	27671	RP11-66B24.5	intergenic	85642	open sea	0	Heterochrom/ low signal/ Repetitive/CNV	61.25	60	15.858
chr15:101230481	chr15	101230481	101230482	25970	RP11-66B24.5	intergenic	87343	open sea	0	Heterochrom/ low signal/ Repetitive/CNV	86.1667	86.5	12.9393
chr15:101261727	chr15	101261727	101261728	0	RP11-66B24.5	intron	118589	open sea	0	Heterochrom/ low signal/ Repetitive/CNV	77.6667	77	11.8501
chr15:101429840	chr15	101429840	101429841	0	ALDH1A3	intron	8706	open sea	0	Polycomb repressed	62.75	59.5	12.7145
chr15:101713979	chr15	101713979	101713980	1946	CHSY1	intergenic	77170	open sea	0	Transcription	92.25	93	7.26292
chr15:101733766	chr15	101733766	101733767	0	CHSY1	intron	57383	open sea	0	Transcription	76.0833	72.5	14.2858
chr15:101759657	chr15	101759657	101759658	0	CHSY1	intron	31492	open sea	0	Transcription	83	88.5	14.0519
chr15:101783667	chr15	101783667	101783668	0	CHSY1	promoter	7482	open sea	0	Enhancer	69.25	68	14.175
chr15:101787893	chr15	101787893	101787894	0	CHSY1	intron	3256	shelf	0	Promoter	88.75	91	11.4901
chr15:101788335	chr15	101788335	101788336	0	CHSY1	intron	2814	shelf	0	Enhancer	91.25	92	8.31346
chr15:101988134	chr15	101988134	101988135	0	PCSK6	intron	40724	open sea	0	Heterochrom/ low signal/ Repetitive/CNV	90.4167	92	8.68079
chr15:102104551	chr15	102104551	102104552	1373	RP11-14C10.1	intergenic	73942	open sea	0	Heterochrom/ low signal/ Repetitive/CNV	94.6667	100	7.93534
chr15:102105369	chr15	102105369	102105370	2191	RP11-14C10.1	intergenic	74760	open sea	0	Heterochrom/ low signal/ Repetitive/CNV	89.3333	91.5	11.2439
chr15:20467230	chr15	20467230	20467231	0	RP11-492D6.3	exon	32643	open sea	0	Heterochrom/ low signal/ Repetitive/CNV	83.8333	86.5	9.66562
chr15:21360198	chr15	21360198	21360199	5433	BMS1P16	intergenic	19992	open sea	0	Heterochrom/ low signal/ Repetitive/CNV	71.6667	78.5	18.6222
chr15:21360200	chr15	21360200	21360201	5431	BMS1P16	intergenic	19990	open sea	0	Heterochrom/ low signal/ Repetitive/CNV	84.1667	86	15.4733
chr15:22387149	chr15	22387149	22387150	0	RP11-69H14.6	intron	158067	open sea	0	Promoter	20.75	14.5	14.8699
chr15:22507963	chr15	22507963	22507964	5263	MIR1268A	intergenic	37253	open sea	0	Heterochrom/ low signal/ Repetitive/CNV	61.9167	61	9.73707
chr15:22545798	chr15	22545798	22545799	288	RP11-603B24.2	promoter	0	island	0	Transcription	44.6667	39.5	13.2825
chr15:22572687	chr15	22572687	22572688	1863	RP11-603B24.1	intergenic	25395	open sea	0	Heterochrom/ low signal/ Repetitive/CNV	77.75	74.5	12.0085
chr15:22573865	chr15	22573865	22573866	3041	RP11-603B24.1	intergenic	26573	open sea	0	Heterochrom/ low signal/ Repetitive/CNV	87.3333	90.5	8.35935
chr15:22589946	chr15	22589946	22589947	19122	RP11-603B24.1	intergenic	42654	open sea	0	Heterochrom/ low signal/ Repetitive/CNV	60.9167	59	19.0905
chr15:22818411	chr15	22818411	22818412	14981	TUBGCP5	intergenic	14869	open sea	0	Heterochrom/ low signal/ Repetitive/CNV	59.5	61.5	20.1246
chr15:22882529	chr15	22882529	22882530	8636	TUBGCP5	intergenic	9406	open sea	0	Heterochrom/ low signal/ Repetitive/CNV	71.3333	74	13.2893
chr15:22891956	chr15	22891956	22891957	46	CYFIP1	promoter	0	island	0	Promoter	8.66667	8.5	8.62695
chr15:23146340	chr15	23146340	23146341	342	RP11-26F2.1	promoter	11452	open sea	0	Heterochrom/ low signal/ Repetitive/CNV	91.5833	93	8.18489
chr15:23157251	chr15	23157251	23157252	617	AC138649.1	intergenic	541	shore	0	Polycomb repressed	64	65.5	15.0514
chr15:23157562	chr15	23157562	23157563	306	AC138649.1	intergenic	230	shore	0	Polycomb repressed	51.5	49	15.571
chr15:23160793	chr15	23160793	23160794	2635	AC138649.1	intergenic	2168	shelf	0	Polycomb repressed	90.3333	92	9.89337
chr15:23301148	chr15	23301148	23301149	0	HERC2P2	promoter	77033	open sea	0	Transcription	17.6667	12	16.0416
chr15:23301168	chr15	23301168	23301169	0	HERC2P2	promoter	77013	open sea	0	Transcription	39.1667	36	18.4087
chr15:23301170	chr15	23301170	23301171	0	HERC2P2	promoter	77011	open sea	0	Transcription	73.3333	74.5	12.2202
chr15:23301186	chr15	23301186	23301187	0	HERC2P2	promoter	76995	open sea	0	Transcription	49.5833	50	13.6146
chr15:23309187	chr15	23309187	23309188	0	HERC2P2	intron	68994	open sea	0	Transcription	94.5	100	9.88571
chr15:23309242	chr15	23309242	23309243	0	HERC2P2	intron	68939	open sea	0	Transcription	92.5833	94	9.74641
chr15:23314410	chr15	23314410	23314411	0	HERC2P2	intron	63771	open sea	0	Transcription	94.1667	100	10.4606
chr15:23314775	chr15	23314775	23314776	0	HERC2P2	intron	63406	open sea	0	Transcription	92.25	96.5	9.1763
chr15:23333300	chr15	23333300	23333301	0	HERC2P2	intron	44881	open sea	0	Transcription	87.4167	87	8.25126
chr15:23572525	chr15	23572525	23572526	0	RP11-566K19.9	exon	116924	open sea	0	Heterochrom/ low signal/ Repetitive/CNV	74.6667	77.5	11.7577
chr15:23654884	chr15	23654884	23654885	21099	RP11-529J17.3	intergenic	199283	open sea	0	Heterochrom/ low signal/ Repetitive/CNV	87.3333	90.5	11.896
chr15:23655191	chr15	23655191	23655192	20792	RP11-529J17.3	intergenic	199590	open sea	0	Heterochrom/ low signal/ Repetitive/CNV	82.4167	82	11.9199
chr15:23655697	chr15	23655697	23655698	20286	RP11-529J17.3	intergenic	200096	open sea	0	Heterochrom/ low signal/ Repetitive/CNV	83.25	80.5	9.71526
chr15:23656021	chr15	23656021	23656022	19962	RP11-529J17.3	intergenic	200420	open sea	0	Heterochrom/ low signal/ Repetitive/CNV	90.75	90.5	9.53582
chr15:23656818	chr15	23656818	23656819	19165	RP11-529J17.3	intergenic	201217	open sea	0	Heterochrom/ low signal/ Repetitive/CNV	94.25	100	8.23656
chr15:23657044	chr15	23657044	23657045	18939	RP11-529J17.3	intergenic	201443	open sea	0	Heterochrom/ low signal/ Repetitive/CNV	52.25	50	13.4376
chr15:23657356	chr15	23657356	23657357	18627	RP11-529J17.3	intergenic	201755	open sea	0	Heterochrom/ low signal/ Repetitive/CNV	96	100	7.75769
chr15:23658360	chr15	23658360	23658361	17623	RP11-529J17.3	intergenic	202759	open sea	0	Heterochrom/ low signal/ Repetitive/CNV	87.75	90	11.0546
chr15:23659335	chr15	23659335	23659336	16648	RP11-529J17.3	intergenic	203734	open sea	0	Heterochrom/ low signal/ Repetitive/CNV	57.25	51.5	13.081
chr15:23659920	chr15	23659920	23659921	16063	RP11-529J17.3	intergenic	204319	open sea	0	Heterochrom/ low signal/ Repetitive/CNV	92.5	93.5	7.89131
chr15:23661682	chr15	23661682	23661683	14301	RP11-529J17.3	intergenic	206081	open sea	0	Enhancer	93.0833	97.5	8.79523
chr15:23661714	chr15	23661714	23661715	14269	RP11-529J17.3	intergenic	206113	open sea	0	Enhancer	60.6667	60	11.8117
chr15:23662358	chr15	23662358	23662359	13625	RP11-529J17.3	intergenic	206757	open sea	0	Transcription	88.5833	91	8.10677
chr15:23662396	chr15	23662396	23662397	13587	RP11-529J17.3	intergenic	206795	open sea	0	Transcription	88.4167	88.5	11.1148
chr15:23662488	chr15	23662488	23662489	13495	RP11-529J17.3	intergenic	206887	open sea	0	Transcription	90.9167	92.5	10.3876
chr15:23675591	chr15	23675591	23675592	392	RP11-529J17.3	promoter	219990	open sea	0	Heterochrom/ low signal/ Repetitive/CNV	91.5833	91.5	8.0505
chr15:23695389	chr15	23695389	23695390	3007	GOLGA6L2	intergenic	236168	open sea	0	Heterochrom/ low signal/ Repetitive/CNV	81.1667	85.5	13.7829
chr15:23695611	chr15	23695611	23695612	3229	GOLGA6L2	intergenic	235946	open sea	0	Heterochrom/ low signal/ Repetitive/CNV	85	87.5	14.7217
chr15:23711855	chr15	23711855	23711856	19473	GOLGA6L2	intergenic	219702	open sea	0	Heterochrom/ low signal/ Repetitive/CNV	93.8333	93.5	7.28427
chr15:23737305	chr15	23737305	23737306	44923	GOLGA6L2	intergenic	194252	open sea	0	Heterochrom/ low signal/ Repetitive/CNV	82.5	84	11.7047
chr15:23739666	chr15	23739666	23739667	47284	GOLGA6L2	intergenic	191891	open sea	0	Heterochrom/ low signal/ Repetitive/CNV	52.25	52.5	10.5583
chr15:23740160	chr15	23740160	23740161	47778	GOLGA6L2	intergenic	191397	open sea	0	Heterochrom/ low signal/ Repetitive/CNV	90.4167	90.5	8.67031
chr15:23740675	chr15	23740675	23740676	48293	GOLGA6L2	intergenic	190882	open sea	0	Heterochrom/ low signal/ Repetitive/CNV	75.6667	75.5	12.2276
chr15:23740815	chr15	23740815	23740816	48433	GOLGA6L2	intergenic	190742	open sea	0	Heterochrom/ low signal/ Repetitive/CNV	86	87.5	14.0195
chr15:23741257	chr15	23741257	23741258	48875	GOLGA6L2	intergenic	190300	open sea	0	Heterochrom/ low signal/ Repetitive/CNV	82.5	83	11.1966
chr15:23741732	chr15	23741732	23741733	49350	GOLGA6L2	intergenic	189825	open sea	0	Heterochrom/ low signal/ Repetitive/CNV	84.75	90	17.1471
chr15:23743268	chr15	23743268	23743269	50886	GOLGA6L2	intergenic	188289	open sea	0	Insulator	73.0833	73	19.0905
chr15:23749434	chr15	23749434	23749435	57052	GOLGA6L2	intergenic	182123	open sea	0	Heterochrom/ low signal/ Repetitive/CNV	61.8333	63	19.743
chr15:23786333	chr15	23786333	23786334	20873	MIR4508	intergenic	145224	open sea	0	Heterochrom/ low signal/ Repetitive/CNV	69.5	70	10.3
chr15:23798978	chr15	23798978	23798979	8228	MIR4508	intergenic	132579	open sea	0	Heterochrom/ low signal/ Repetitive/CNV	47.8333	50	15.3435
chr15:23801328	chr15	23801328	23801329	5878	MIR4508	intergenic	130229	open sea	0	Heterochrom/ low signal/ Repetitive/CNV	84.0833	83.5	10.4312
chr15:23807256	chr15	23807256	23807257	0	MIR4508	exon	124301	open sea	0	Heterochrom/ low signal/ Repetitive/CNV	35.75	39.5	17.8688
chr15:23807258	chr15	23807258	23807259	0	MIR4508	exon	124299	open sea	0	Heterochrom/ low signal/ Repetitive/CNV	41.3333	43	13.5132
chr15:23807400	chr15	23807400	23807401	121	MIR4508	promoter	124157	open sea	0	Heterochrom/ low signal/ Repetitive/CNV	44	46	17.2152
chr15:23807547	chr15	23807547	23807548	268	MIR4508	promoter	124010	open sea	0	Heterochrom/ low signal/ Repetitive/CNV	47.4167	56.5	22.2362
chr15:23807591	chr15	23807591	23807592	312	MIR4508	promoter	123966	open sea	0	Heterochrom/ low signal/ Repetitive/CNV	60.5833	62.5	20.4293
chr15:23810378	chr15	23810378	23810379	73	MKRN3	promoter	121179	open sea	0	Heterochrom/ low signal/ Repetitive/CNV	85.1667	81.5	12.6479
chr15:23887388	chr15	23887388	23887389	1300	MAGEL2	intergenic	44169	open sea	0	Heterochrom/ low signal/ Repetitive/CNV	19.5833	20	14.8658
chr15:23891396	chr15	23891396	23891397	220	MAGEL2	promoter	40161	open sea	0	Heterochrom/ low signal/ Repetitive/CNV	92.8333	96	10.0438
chr15:23909336	chr15	23909336	23909337	18160	MAGEL2	intergenic	22221	open sea	0	Heterochrom/ low signal/ Repetitive/CNV	87.4167	88	9.73707
chr15:23910481	chr15	23910481	23910482	19305	MAGEL2	intergenic	21076	open sea	0	Heterochrom/ low signal/ Repetitive/CNV	91.3333	92	8.8249
chr15:23918052	chr15	23918052	23918053	12510	NDN	intergenic	13505	open sea	0	Heterochrom/ low signal/ Repetitive/CNV	53	52	13.3144
chr15:23966901	chr15	23966901	23966902	34450	NDN	intergenic	34353	open sea	0	Heterochrom/ low signal/ Repetitive/CNV	78.8333	79	10.1876
chr15:23975285	chr15	23975285	23975286	42834	NDN	intergenic	42737	open sea	0	Heterochrom/ low signal/ Repetitive/CNV	77.25	76.5	20.3341
chr15:23983318	chr15	23983318	23983319	39263	RNU6-741P	intergenic	50770	open sea	0	Heterochrom/ low signal/ Repetitive/CNV	88.5833	88.5	10.5007
chr15:23985247	chr15	23985247	23985248	37334	RNU6-741P	intergenic	52699	open sea	0	Heterochrom/ low signal/ Repetitive/CNV	63.9167	58	16.9301
chr15:24066488	chr15	24066488	24066489	43797	RNU6-741P	intergenic	56741	open sea	0	Heterochrom/ low signal/ Repetitive/CNV	89.8333	91.5	11.2155
chr15:24142909	chr15	24142909	24142910	14644	RP11-484P15.1	intergenic	19476	open sea	0	Heterochrom/ low signal/ Repetitive/CNV	45.75	45.5	13.639
chr15:25866225	chr15	25866225	25866226	39955	AC023449.2	intergenic	24076	open sea	0	Heterochrom/ low signal/ Repetitive/CNV	79.3333	83	10.404
chr15:27495180	chr15	27495180	27495181	0	GABRG3	intron	278323	open sea	0	Heterochrom/ low signal/ Repetitive/CNV	87.0833	89.5	12.1689
chr15:28094242	chr15	28094242	28094243	0	OCA2	intron	42451	open sea	0	Heterochrom/ low signal/ Repetitive/CNV	83.5833	85	10.6383
chr15:28206388	chr15	28206388	28206389	0	OCA2	intron	42179	open sea	0	Heterochrom/ low signal/ Repetitive/CNV	95.5833	100	12.4861
chr15:28963953	chr15	28963953	28963954	0	GOLGA8M	intron	18714	open sea	0	Heterochrom/ low signal/ Repetitive/CNV	55.8333	57	10.5902
chr15:29105065	chr15	29105065	29105066	1520	WI2-2334D6.1	promoter	25574	open sea	7505	Heterochrom/ low signal/ Repetitive/CNV	41.4167	45	14.9755
chr15:29132124	chr15	29132124	29132125	0	APBA2	intron	0	island	34564	Heterochrom/ low signal/ Repetitive/CNV	10.3333	6.5	11.6255
chr15:29132134	chr15	29132134	29132135	0	APBA2	intron	0	island	34574	Heterochrom/ low signal/ Repetitive/CNV	9.16667	9	8.12217
chr15:29135361	chr15	29135361	29135362	0	APBA2	intron	3152	shelf	37801	Heterochrom/ low signal/ Repetitive/CNV	85.5833	87	8.44725
chr15:29135900	chr15	29135900	29135901	0	APBA2	intron	3691	shelf	38340	Heterochrom/ low signal/ Repetitive/CNV	66.5833	66.5	13.3856
chr15:29136354	chr15	29136354	29136355	0	APBA2	intron	4145	open sea	38794	Heterochrom/ low signal/ Repetitive/CNV	43.5833	46.5	15.1865
chr15:29149889	chr15	29149889	29149890	0	APBA2	intron	17680	open sea	52329	Heterochrom/ low signal/ Repetitive/CNV	26.1667	28	15.637
chr15:29154218	chr15	29154218	29154219	0	APBA2	intron	22009	open sea	55288	Heterochrom/ low signal/ Repetitive/CNV	64.1667	64	15.6834
chr15:29220876	chr15	29220876	29220877	0	APBA2	intron	88667	open sea	0	Heterochrom/ low signal/ Repetitive/CNV	91.75	92	8.0693
chr15:29226137	chr15	29226137	29226138	0	APBA2	intron	93928	open sea	0	Heterochrom/ low signal/ Repetitive/CNV	23.1667	23.5	14.5091
chr15:29228369	chr15	29228369	29228370	0	APBA2	intron	96160	open sea	0	Polycomb repressed	89	91	7.55585
chr15:29248097	chr15	29248097	29248098	0	APBA2	intron	115888	open sea	0	Enhancer	77.5833	80.5	11.8126
chr15:29254288	chr15	29254288	29254289	0	APBA2	intron	122079	open sea	0	Heterochrom/ low signal/ Repetitive/CNV	90.8333	97	12.8759
chr15:29255413	chr15	29255413	29255414	0	APBA2	intron	123204	open sea	0	Heterochrom/ low signal/ Repetitive/CNV	89.4167	92	11.4769
chr15:29282518	chr15	29282518	29282519	0	APBA2	promoter	113121	open sea	0	Heterochrom/ low signal/ Repetitive/CNV	93.3333	97.5	8.77324
chr15:29305674	chr15	29305674	29305675	0	APBA2	intron	89965	open sea	0	Heterochrom/ low signal/ Repetitive/CNV	91.9167	96.5	9.77435
chr15:29350686	chr15	29350686	29350687	0	APBA2	intron	44953	open sea	0	Heterochrom/ low signal/ Repetitive/CNV	91.5	92	8.67074
chr15:29362876	chr15	29362876	29362877	0	APBA2	exon	32763	open sea	0	Heterochrom/ low signal/ Repetitive/CNV	81.75	87.5	13.8572
chr15:29380287	chr15	29380287	29380288	0	APBA2	intron	15352	open sea	0	Heterochrom/ low signal/ Repetitive/CNV	59.75	59.5	19.2076
chr15:29382574	chr15	29382574	29382575	0	APBA2	intron	13065	open sea	0	Insulator	73.4167	75.5	12.2879
chr15:29385646	chr15	29385646	29385647	0	APBA2	intron	9993	open sea	0	Heterochrom/ low signal/ Repetitive/CNV	93.0833	91.5	7.0641
chr15:29386088	chr15	29386088	29386089	0	APBA2	intron	9551	open sea	0	Heterochrom/ low signal/ Repetitive/CNV	82.75	80.5	13.2124
chr15:29394392	chr15	29394392	29394393	0	APBA2	exon	1247	shore	0	Insulator	20.4167	21	9.00967
chr15:29395176	chr15	29395176	29395177	0	APBA2	intron	463	shore	0	Transcription	89.8333	90.5	6.76667
chr15:29395481	chr15	29395481	29395482	0	APBA2	intron	158	shore	0	Transcription	76.3333	84	19.5045
chr15:29403110	chr15	29403110	29403111	0	APBA2	intron	2839	shelf	0	Heterochrom/ low signal/ Repetitive/CNV	89.1667	93	11.1586
chr15:29403181	chr15	29403181	29403182	0	APBA2	intron	2768	shelf	0	Heterochrom/ low signal/ Repetitive/CNV	81.8333	84	10.9198
chr15:29403457	chr15	29403457	29403458	0	APBA2	intron	2492	shelf	0	Heterochrom/ low signal/ Repetitive/CNV	85.5833	88	8.11797
chr15:29415979	chr15	29415979	29415980	0	FAM189A1	intron	7749	open sea	0	Heterochrom/ low signal/ Repetitive/CNV	83.6667	85.5	8.23886
chr15:29420090	chr15	29420090	29420091	0	FAM189A1	intron	11860	open sea	0	Heterochrom/ low signal/ Repetitive/CNV	70	69	10.2247
chr15:29432016	chr15	29432016	29432017	0	FAM189A1	intron	23786	open sea	0	Insulator	22.5	22	13.521
chr15:29432511	chr15	29432511	29432512	0	FAM189A1	intron	24281	open sea	0	Transcription	14.9167	14.5	8.98947
chr15:29435171	chr15	29435171	29435172	0	FAM189A1	intron	26941	open sea	0	Heterochrom/ low signal/ Repetitive/CNV	78.3333	80	10.5342
chr15:29442057	chr15	29442057	29442058	0	FAM189A1	intron	33827	open sea	0	Heterochrom/ low signal/ Repetitive/CNV	72.75	73	23.9132
chr15:29488696	chr15	29488696	29488697	0	FAM189A1	exon	72796	open sea	0	Heterochrom/ low signal/ Repetitive/CNV	32.5	32.5	11.8283
chr15:29488819	chr15	29488819	29488820	0	FAM189A1	exon	72673	open sea	0	Heterochrom/ low signal/ Repetitive/CNV	66	68.5	13.5378
chr15:29509149	chr15	29509149	29509150	0	FAM189A1	intron	52343	open sea	0	Heterochrom/ low signal/ Repetitive/CNV	89.0833	91	14.3429
chr15:29514555	chr15	29514555	29514556	0	FAM189A1	intron	46937	open sea	0	Heterochrom/ low signal/ Repetitive/CNV	59.6667	63	9.82884
chr15:29518121	chr15	29518121	29518122	0	FAM189A1	intron	43371	open sea	0	Heterochrom/ low signal/ Repetitive/CNV	64.25	60.5	19.5733
chr15:29519550	chr15	29519550	29519551	0	FAM189A1	intron	41942	open sea	0	Heterochrom/ low signal/ Repetitive/CNV	63.1667	62	13.6171
chr15:30261272	chr15	30261272	30261273	203	TJP1	promoter	0	island	0	Heterochrom/ low signal/ Repetitive/CNV	2.33333	0	8.0829
chr15:31330846	chr15	31330846	31330847	0	RP11-348B17.1	intron	12313	open sea	0	Heterochrom/ low signal/ Repetitive/CNV	97.5	100	8.66025
chr15:34552754	chr15	34552754	34552755	0	SLC12A6	intron	50254	open sea	0	Transcription	98.0833	100	6.63953
chr15:34634872	chr15	34634872	34634873	0	NOP10	promoter	4475	open sea	0	Promoter	1.75	0	6.06218
chr15:34659392	chr15	34659392	34659393	0	LPCAT4	promoter	81	shore	0	Promoter	2.75	0	9.52628
chr15:34759158	chr15	34759158	34759159	0	GOLGA8A	intron	27332	open sea	0	Heterochrom/ low signal/ Repetitive/CNV	2.75	0	9.52628
chr15:34788307	chr15	34788307	34788308	0	GOLGA8A	intron	168	shore	0	Polycomb repressed	2.08333	0	7.21688
chr15:39751121	chr15	39751121	39751122	13780	RP11-624L4.2	intergenic	121404	open sea	0	Heterochrom/ low signal/ Repetitive/CNV	97.9167	100	7.21688
chr15:41220123	chr15	41220123	41220124	1412	DLL4	promoter	0	island	0	Poised Promoter	2.75	0	9.52628
chr15:41517978	chr15	41517978	41517979	0	EXD1	intron	4848	open sea	0	Heterochrom/ low signal/ Repetitive/CNV	98.1667	100	6.35085
chr15:41696293	chr15	41696293	41696294	1575	NDUFAF1	promoter	1536	shore	0	Enhancer	96.1667	100	8.95274
chr15:41890389	chr15	41890389	41890390	11272	RP11-380D11.2	intergenic	12517	open sea	0	Heterochrom/ low signal/ Repetitive/CNV	97.9167	100	7.21688
chr15:41913745	chr15	41913745	41913746	0	MGA	exon	0	island	0	Promoter	2.5	0	8.66025
chr15:41913855	chr15	41913855	41913856	0	MGA	intron	0	island	0	Promoter	1.83333	0	6.35085
chr15:42286180	chr15	42286180	42286181	0	PLA2G4E	intron	21318	open sea	0	Heterochrom/ low signal/ Repetitive/CNV	96.25	100	12.9904
chr15:43477796	chr15	43477796	43477797	0	CCNDBP1	promoter	0	island	0	Promoter	2.75	0	9.52628
chr15:44487141	chr15	44487141	44487142	0	FRMD5	promoter	0	island	0	Promoter	1.83333	0	6.35085
chr15:44487144	chr15	44487144	44487145	0	FRMD5	promoter	0	island	0	Promoter	3.33333	0	11.547
chr15:45403842	chr15	45403842	45403843	0	DUOX2	exon	0	island	0	Polycomb repressed	2.08333	0	7.21688
chr15:48798292	chr15	48798292	48798293	0	FBN1	intron	138516	open sea	0	Transcription	97.9167	100	7.21688
chr15:48964236	chr15	48964236	48964237	20022	RP11-227D13.1	intergenic	25658	open sea	0	Heterochrom/ low signal/ Repetitive/CNV	97.9167	100	7.21688
chr15:49084229	chr15	49084229	49084230	0	CEP152	intron	18500	open sea	0	Transcription	97.9167	100	7.21688
chr15:50762319	chr15	50762319	50762320	0	USP8	intron	45492	open sea	0	Transcription	98.0833	100	6.63953
chr15:51520263	chr15	51520263	51520264	0	CYP19A1	intron	113459	open sea	0	Enhancer	2.75	0	9.52628
chr15:51765417	chr15	51765417	51765418	0	RP11-707P17.1	promoter	131098	open sea	0	Transcription	97.5833	100	8.37158
chr15:52587243	chr15	52587243	52587244	0	MYO5C	intron	108	shore	0	Poised Promoter	3.83333	0	13.2791
chr15:52587357	chr15	52587357	52587358	0	MYO5C	intron	0	island	0	Poised Promoter	2.75	0	9.52628
chr15:52587421	chr15	52587421	52587422	0	MYO5C	intron	0	island	0	Poised Promoter	2.75	0	9.52628
chr15:52587499	chr15	52587499	52587500	0	MYO5C	intron	0	island	0	Poised Promoter	1.83333	0	6.35085
chr15:52752332	chr15	52752332	52752333	0	MYO5A	intron	67999	open sea	0	Transcription	97.1667	100	9.81495
chr15:53082975	chr15	53082975	53082976	0	ONECUT1	promoter	0	island	0	Poised Promoter	2.33333	0	8.0829
chr15:55586511	chr15	55586511	55586512	0	RAB27A	intron	3939	shelf	0	Transcription	97.5833	100	8.37158
chr15:56035095	chr15	56035095	56035096	0	PRTG	promoter	0	island	0	Poised Promoter	2.08333	0	7.21688
chr15:56066210	chr15	56066210	56066211	12909	AC009997.1	intergenic	30497	open sea	0	Heterochrom/ low signal/ Repetitive/CNV	97.1667	100	9.81495
chr15:59159017	chr15	59159017	59159018	0	RNF111	promoter	1422	shore	0	Heterochrom/ low signal/ Repetitive/CNV	96.6667	100	11.547
chr15:59425350	chr15	59425350	59425351	0	RP11-59H7.3	exon	27600	open sea	0	Transcription	96.8333	100	7.82575
chr15:59664263	chr15	59664263	59664264	0	MYO1E	promoter	0	island	0	Promoter	2.08333	0	7.21688
chr15:60296938	chr15	60296938	60296939	0	FOXB1	intron	0	island	0	Polycomb repressed	2.08333	0	7.21688
chr15:60884729	chr15	60884729	60884730	0	RORA	promoter	0	island	0	Promoter	2.75	0	9.52628
chr15:62280357	chr15	62280357	62280358	0	VPS13C	intron	71868	open sea	0	Transcription	98	100	6.9282
chr15:63340906	chr15	63340906	63340907	0	TPM1	promoter	0	island	0	Promoter	2.75	0	9.52628
chr15:63340929	chr15	63340929	63340930	0	TPM1	promoter	0	island	0	Promoter	2.75	0	9.52628
chr15:65360235	chr15	65360235	65360236	0	RASL12	exon	0	island	0	Polycomb repressed	1.83333	0	6.35085
chr15:65736340	chr15	65736340	65736341	0	DPP8	exon	20768	open sea	0	Transcription	97.9167	100	7.21688
chr15:66162380	chr15	66162380	66162381	0	RAB11A	exon	0	island	0	Promoter	2.08333	0	7.21688
chr15:66176002	chr15	66176002	66176003	0	RAB11A	intron	13408	open sea	0	Transcription	97.9167	100	7.21688
chr15:66800131	chr15	66800131	66800132	0	RPL4	intron	9882	open sea	0	Enhancer	98	100	6.9282
chr15:66823952	chr15	66823952	66823953	0	ZWILCH	intron	33703	open sea	0	Transcription	97.25	100	6.8374
chr15:66947403	chr15	66947403	66947404	0	RP11-321F6.1	intron	0	island	0	Heterochrom/ low signal/ Repetitive/CNV	6.25	0	21.6506
chr15:68117639	chr15	68117639	68117640	0	SKOR1	promoter	0	island	0	Polycomb repressed	1.83333	0	6.35085
chr15:68368367	chr15	68368367	68368368	0	PIAS1	intron	20958	open sea	0	Transcription	97.9167	100	7.21688
chr15:70014845	chr15	70014845	70014846	8231	AC009677.1	intergenic	269098	open sea	0	Polycomb repressed	1.75	0	6.06218
chr15:72978040	chr15	72978040	72978041	0	HIGD2B	promoter	248	shore	0	Promoter	2.08333	0	7.21688
chr15:73002787	chr15	73002787	73002788	0	BBS4	intron	24028	open sea	0	Heterochrom/ low signal/ Repetitive/CNV	93.6667	100	10.1115
chr15:73089166	chr15	73089166	73089167	0	ADPGK-AS1	intron	0	island	0	Poised Promoter	3.83333	0	13.2791
chr15:75773039	chr15	75773039	75773040	0	CTD-2323K18.3	promoter	0	island	0	Transcription	97.9167	100	7.21688
chr15:77269534	chr15	77269534	77269535	0	RN7SL278P	exon	45067	open sea	0	Enhancer	97.9167	100	7.21688
chr15:77392947	chr15	77392947	77392948	7521	PEAK1	intergenic	29386	open sea	0	Heterochrom/ low signal/ Repetitive/CNV	95.4167	100	9.02983
chr15:78111072	chr15	78111072	78111073	0	LINGO1	intron	0	island	0	Polycomb repressed	1.75	0	6.06218
chr15:78283093	chr15	78283093	78283094	0	ADAMTS7P3	intron	46008	open sea	0	Enhancer	2.33333	0	8.0829
chr15:78409928	chr15	78409928	78409929	0	CIB2	intron	13663	open sea	0	Transcription	97.5833	100	8.37158
chr15:79383413	chr15	79383413	79383414	297	RASGRF1	promoter	0	island	0	Polycomb repressed	2.83333	0	6.95222
chr15:81281598	chr15	81281598	81281599	0	MESDC2	intron	278	shore	0	Promoter	2.75	0	9.52628
chr15:83349115	chr15	83349115	83349116	0	RP11-752G15.3	exon	0	island	0	Enhancer	2.08333	0	7.21688
chr15:83776285	chr15	83776285	83776286	0	TM6SF1	promoter	0	island	0	Promoter	2.08333	0	7.21688
chr15:83776296	chr15	83776296	83776297	0	TM6SF1	promoter	0	island	0	Promoter	2.75	0	9.52628
chr15:83776299	chr15	83776299	83776300	0	TM6SF1	promoter	0	island	0	Promoter	2.08333	0	7.21688
chr15:83953324	chr15	83953324	83953325	0	RP11-382A20.4	promoter	0	island	0	Polycomb repressed	2.08333	0	7.21688
chr15:84863919	chr15	84863919	84863920	0	CSPG4P11	intron	21729	open sea	0	Insulator	97.9167	100	7.21688
chr15:86049250	chr15	86049250	86049251	0	AKAP13	intron	124569	open sea	0	Transcription	97.0833	100	7.20427
chr15:86149926	chr15	86149926	86149927	0	AKAP13	intron	134401	open sea	0	Transcription	93.3333	100	13.0268
chr15:88801319	chr15	88801319	88801320	0	NTRK3-AS1	promoter	301	shore	0	Polycomb repressed	2.08333	0	7.21688
chr15:89148095	chr15	89148095	89148096	0	RP11-97O12.2	promoter	0	island	0	Polycomb repressed	2.75	0	9.52628
chr15:89840857	chr15	89840857	89840858	0	FANCI	intron	35531	open sea	0	Transcription	98.0833	100	6.63953
chr15:90357874	chr15	90357874	90357875	0	ANPEP	intron	0	island	0	Polycomb repressed	2.58333	0	8.94893
chr15:90686059	chr15	90686059	90686060	9384	CTD-2315E11.1	intergenic	39894	open sea	0	Insulator	2.08333	0	7.21688
chr15:91472811	chr15	91472811	91472812	596	UNC45A	promoter	501	shore	0	Promoter	1.83333	0	6.35085
chr15:91829620	chr15	91829620	91829621	0	SV2B	intron	10326	open sea	0	Heterochrom/ low signal/ Repetitive/CNV	98.0833	100	6.63953
chr15:92398568	chr15	92398568	92398569	0	SLCO3A1	intron	885	shore	0	Polycomb repressed	2.08333	0	7.21688
chr15:92936447	chr15	92936447	92936448	608	ST8SIA2	promoter	228	shore	0	Polycomb repressed	8.58333	6	10.0042
chr15:93387713	chr15	93387713	93387714	12017	RN7SL599P	intergenic	34630	open sea	0	Transcription	67.8333	71.5	26.5084
chr15:93387771	chr15	93387771	93387772	11959	RN7SL599P	intergenic	34688	open sea	0	Transcription	22.3333	9.5	24.9484
chr15:93448509	chr15	93448509	93448510	0	CHD2	intron	685	shore	0	Promoter	82.4167	85.5	10.7658
chr15:93734877	chr15	93734877	93734878	14415	AC112693.2	intergenic	81827	open sea	0	Heterochrom/ low signal/ Repetitive/CNV	94.5833	100	8.69125
chr15:94548014	chr15	94548014	94548015	0	CTD-2643K12.3	intron	226599	open sea	0	Heterochrom/ low signal/ Repetitive/CNV	74.75	74	12.3959
chr15:94804681	chr15	94804681	94804682	0	MCTP2	intron	29701	open sea	0	Transcription	94	97	8.62344
chr15:95098954	chr15	95098954	95098955	44286	RP11-57P19.1	intergenic	289045	open sea	0	Heterochrom/ low signal/ Repetitive/CNV	93.5	100	9.79332
chr15:95125386	chr15	95125386	95125387	17854	RP11-57P19.1	intergenic	262613	open sea	0	Heterochrom/ low signal/ Repetitive/CNV	70.75	71	13.2811
chr15:95126966	chr15	95126966	95126967	16274	RP11-57P19.1	intergenic	261033	open sea	0	Heterochrom/ low signal/ Repetitive/CNV	64.4167	67.5	18.4167
chr15:95129298	chr15	95129298	95129299	13942	RP11-57P19.1	intergenic	258701	open sea	0	Enhancer	53.5833	54	10.7995
chr15:95130737	chr15	95130737	95130738	12503	RP11-57P19.1	intergenic	257262	open sea	0	Heterochrom/ low signal/ Repetitive/CNV	93.6667	93.5	7.34022
chr15:95997449	chr15	95997449	95997450	0	LINC00924	intron	127126	open sea	0	Heterochrom/ low signal/ Repetitive/CNV	85.25	84.5	11.6004
chr15:96412443	chr15	96412443	96412444	123219	RNU2-3P	intergenic	452436	open sea	0	Enhancer	94.1667	100	7.83736
chr15:96495598	chr15	96495598	96495599	75717	RP11-4G2.1	intergenic	369281	open sea	0	Heterochrom/ low signal/ Repetitive/CNV	81.6667	79	8.16125
chr15:96673852	chr15	96673852	96673853	0	NR2F2-AS1	intron	191027	open sea	0	Enhancer	89.5833	90.5	10.3085
chr15:96678655	chr15	96678655	96678656	0	NR2F2-AS1	intron	186224	open sea	0	Heterochrom/ low signal/ Repetitive/CNV	91.0833	92.5	9.01976
chr15:97322869	chr15	97322869	97322870	0	SPATA8-AS1	intron	362337	open sea	0	Heterochrom/ low signal/ Repetitive/CNV	90.6667	92	7.38959
chr15:97472957	chr15	97472957	97472958	87342	RN7SKP181	intergenic	512425	open sea	0	Heterochrom/ low signal/ Repetitive/CNV	57.25	53.5	13.4646
chr15:97592008	chr15	97592008	97592009	42481	AC055873.1	intergenic	604011	open sea	0	Heterochrom/ low signal/ Repetitive/CNV	92.0833	92	8.32803
chr15:97615884	chr15	97615884	97615885	18605	AC055873.1	intergenic	580135	open sea	0	Heterochrom/ low signal/ Repetitive/CNV	28.1667	25	17.3091
chr15:97854925	chr15	97854925	97854926	0	CTD-2147F2.1	intron	341094	open sea	0	Heterochrom/ low signal/ Repetitive/CNV	66.75	63.5	14.9613
chr15:97930945	chr15	97930945	97930946	0	CTD-2147F2.1	intron	265074	open sea	0	Heterochrom/ low signal/ Repetitive/CNV	83.4167	80	9.56754
chr15:97951726	chr15	97951726	97951727	0	CTD-2147F2.1	intron	244293	open sea	0	Heterochrom/ low signal/ Repetitive/CNV	84	85.5	9.16515
chr15:98064576	chr15	98064576	98064577	0	RP11-461F11.1	intron	131443	open sea	0	Heterochrom/ low signal/ Repetitive/CNV	88.5	90	6.52965
chr15:98064802	chr15	98064802	98064803	0	RP11-461F11.1	intron	131217	open sea	0	Heterochrom/ low signal/ Repetitive/CNV	87	90	11.3858
chr15:98130089	chr15	98130089	98130090	26156	RP11-461F11.3	intergenic	65930	open sea	0	Heterochrom/ low signal/ Repetitive/CNV	93.5833	94.5	7.53728
chr15:98252809	chr15	98252809	98252810	32636	LINC00923	intergenic	56417	open sea	0	Heterochrom/ low signal/ Repetitive/CNV	79.5833	79.5	12.5297
chr15:98515181	chr15	98515181	98515182	0	ARRDC4	exon	10531	open sea	0	Heterochrom/ low signal/ Repetitive/CNV	88.3333	90	8.59528
chr15:98633301	chr15	98633301	98633302	0	CTD-2544M6.1	promoter	128651	open sea	0	Heterochrom/ low signal/ Repetitive/CNV	94.0833	100	9.11002
chr15:98634680	chr15	98634680	98634681	0	CTD-2544M6.1	intron	130030	open sea	0	Heterochrom/ low signal/ Repetitive/CNV	87.75	88.5	12.278
chr15:98640327	chr15	98640327	98640328	0	CTD-2544M6.1	intron	135677	open sea	0	Heterochrom/ low signal/ Repetitive/CNV	75.3333	74.5	9.81958
chr15:98644569	chr15	98644569	98644570	0	CTD-2544M6.1	intron	139919	open sea	0	Heterochrom/ low signal/ Repetitive/CNV	93.1667	94.5	7.95251
chr15:98644734	chr15	98644734	98644735	0	CTD-2544M6.1	intron	140084	open sea	0	Heterochrom/ low signal/ Repetitive/CNV	95.3333	100	8.88649
chr15:98645277	chr15	98645277	98645278	0	CTD-2544M6.1	intron	140627	open sea	0	Heterochrom/ low signal/ Repetitive/CNV	50	53.5	13.5378
chr15:98646222	chr15	98646222	98646223	0	CTD-2544M6.1	intron	141572	open sea	0	Heterochrom/ low signal/ Repetitive/CNV	92.4167	100	10.6127
chr15:98646500	chr15	98646500	98646501	0	CTD-2544M6.1	exon	141850	open sea	0	Heterochrom/ low signal/ Repetitive/CNV	89.25	90	8.66681
chr15:98647557	chr15	98647557	98647558	0	CTD-2544M6.1	promoter	142907	open sea	0	Heterochrom/ low signal/ Repetitive/CNV	90.8333	92	9.77784
chr15:98647934	chr15	98647934	98647935	0	CTD-2544M6.1	promoter	143284	open sea	0	Heterochrom/ low signal/ Repetitive/CNV	87.5	92	11.2047
chr15:99574023	chr15	99574023	99574024	0	RP11-654A16.3	intron	14852	open sea	0	Heterochrom/ low signal/ Repetitive/CNV	88.9167	90	9.94949
chr15:99686595	chr15	99686595	99686596	0	TTC23	intron	40150	open sea	0	Transcription	95.6667	100	7.47521
chr16:10274602	chr16	10274602	10274603	0	GRIN2A	promoter	0	island	0	Polycomb repressed	1.75	0	6.06218
chr16:10274988	chr16	10274988	10274989	0	GRIN2A	promoter	0	island	0	Poised Promoter	5.16667	0	7.01729
chr16:1078906	chr16	1078906	1078907	27979	RP11-161M6.3	intergenic	0	island	0	Heterochrom/ low signal/ Repetitive/CNV	1.83333	0	6.35085
chr16:11240264	chr16	11240264	11240265	0	CLEC16A	intron	27626	open sea	0	Transcription	97.6667	100	8.0829
chr16:11681024	chr16	11681024	11681025	0	LITAF	promoter	0	island	0	Promoter	2.75	0	9.52628
chr16:1203262	chr16	1203262	1203263	0	CACNA1H	promoter	0	island	0	Heterochrom/ low signal/ Repetitive/CNV	2.08333	0	7.21688
chr16:12109627	chr16	12109627	12109628	0	SNX29	intron	27091	open sea	0	Insulator	98.0833	100	6.63953
chr16:12112388	chr16	12112388	12112389	0	SNX29	intron	24330	open sea	0	Transcription	98	100	6.9282
chr16:1222761	chr16	1222761	1222762	0	CACNA1H	intron	552	shore	0	Heterochrom/ low signal/ Repetitive/CNV	98	100	6.9282
chr16:12270224	chr16	12270224	12270225	0	SNX29	intron	58927	open sea	0	Transcription	96.5	100	12.1244
chr16:1382495	chr16	1382495	1382496	1104	BAIAP3	promoter	419	shore	0	Poised Promoter	3.16667	0	10.9697
chr16:1383626	chr16	1383626	1383627	0	BAIAP3	promoter	0	island	0	Polycomb repressed	2.75	0	9.52628
chr16:1383789	chr16	1383789	1383790	0	BAIAP3	promoter	0	island	0	Polycomb repressed	2.33333	0	8.0829
chr16:1384125	chr16	1384125	1384126	0	BAIAP3	promoter	0	island	0	Polycomb repressed	2.08333	0	7.21688
chr16:1402345	chr16	1402345	1402346	0	GNPTG	promoter	0	island	0	Promoter	1.91667	0	6.63953
chr16:14236204	chr16	14236204	14236205	0	MKL2	exon	70547	open sea	0	Transcription	97.9167	100	7.21688
chr16:14757249	chr16	14757249	14757250	0	BFAR	intron	29882	open sea	0	Transcription	98.1667	100	6.35085
chr16:14765664	chr16	14765664	14765665	738	PLA2G10	intergenic	22411	open sea	0	Enhancer	98.0833	100	6.63953
chr16:1703503	chr16	1703503	1703504	0	LA16c-431H6.6	intron	2361	shelf	0	Transcription	98	100	6.9282
chr16:1833795	chr16	1833795	1833796	0	NUBP2	promoter	226	shore	0	Promoter	2.75	0	9.52628
chr16:205481	chr16	205481	205482	0	HBM	intron	614	shore	0	Heterochrom/ low signal/ Repetitive/CNV	75.6667	79	14.5685
chr16:206378	chr16	206378	206379	0	HBM	intron	1511	shore	0	Heterochrom/ low signal/ Repetitive/CNV	94.75	100	8.97598
chr16:2098142	chr16	2098142	2098143	0	TSC2	promoter	0	island	0	Promoter	1.83333	0	6.35085
chr16:227946	chr16	227946	227947	424	HBA1	promoter	691	shore	0	Polycomb repressed	46.6667	42	16.6205
chr16:238265	chr16	238265	238266	700	LUC7L	promoter	981	shore	0	Transcription	96.75	100	8.60365
chr16:2480603	chr16	2480603	2480604	0	CCNF	intron	634	shore	0	Promoter	3.5	0	8.17424
chr16:25185293	chr16	25185293	25185294	0	LCMT1	promoter	61850	open sea	0	Transcription	96.6667	100	11.547
chr16:2835213	chr16	2835213	2835214	0	PRSS33	intron	0	island	0	Polycomb repressed	2.08333	0	7.21688
chr16:28826539	chr16	28826539	28826540	0	RP11-1348G14.4	promoter	7363	open sea	0	Transcription	98.0833	100	6.63953
chr16:29779861	chr16	29779861	29779862	9697	ZG16	intergenic	16498	open sea	0	Heterochrom/ low signal/ Repetitive/CNV	97.5833	100	8.37158
chr16:29911946	chr16	29911946	29911947	0	ASPHD1	promoter	0	island	0	Promoter	2.75	0	9.52628
chr16:29973291	chr16	29973291	29973292	0	TMEM219	promoter	0	island	0	Promoter	2.75	0	9.52628
chr16:30471588	chr16	30471588	30471589	6169	Y_RNA	intergenic	13792	open sea	0	Enhancer	95.25	100	11.81
chr16:30758329	chr16	30758329	30758330	0	RP11-2C24.4	promoter	1072	shore	0	Transcription	2.08333	0	7.21688
chr16:31075948	chr16	31075948	31075949	0	ZNF668	promoter	191	shore	0	Transcription	2.08333	0	7.21688
chr16:31212197	chr16	31212197	31212198	606	PYCARD	promoter	1367	shore	0	Transcription	2.33333	0	8.0829
chr16:31548825	chr16	31548825	31548826	8700	AHSP	intergenic	0	island	0	Heterochrom/ low signal/ Repetitive/CNV	1.75	0	6.06218
chr16:32127737	chr16	32127737	32127738	0	HERC2P4	promoter	0	island	0	Polycomb repressed	2.25	0	7.79423
chr16:3220389	chr16	3220389	3220390	10841	AJ003147.8	intergenic	47	shore	0	Polycomb repressed	1.91667	0	6.63953
chr16:3355314	chr16	3355314	3355315	0	TIGD7	promoter	0	island	0	Promoter	1.75	0	6.06218
chr16:3355547	chr16	3355547	3355548	0	TIGD7	promoter	0	island	0	Promoter	2.5	0	8.66025
chr16:3355576	chr16	3355576	3355577	0	TIGD7	promoter	0	island	0	Promoter	2.75	0	9.52628
chr16:3355590	chr16	3355590	3355591	0	TIGD7	promoter	0	island	0	Promoter	2.5	0	8.66025
chr16:3355608	chr16	3355608	3355609	0	TIGD7	promoter	0	island	0	Promoter	1.75	0	6.06218
chr16:3355704	chr16	3355704	3355705	0	TIGD7	promoter	0	island	0	Promoter	1.83333	0	6.35085
chr16:3355837	chr16	3355837	3355838	0	ZNF75A	promoter	0	island	0	Promoter	2.08333	0	7.21688
chr16:3767530	chr16	3767530	3767531	0	TRAP1	promoter	0	island	0	Promoter	2.08333	0	7.21688
chr16:3791120	chr16	3791120	3791121	0	CREBBP	exon	9701	open sea	0	Transcription	96.8333	100	7.82575
chr16:384137	chr16	384137	384138	0	AXIN1	intron	8808	open sea	0	Transcription	91.6667	93.5	9.72656
chr16:3950185	chr16	3950185	3950186	19457	CREBBP	intergenic	18533	open sea	0	Heterochrom/ low signal/ Repetitive/CNV	98.0833	100	6.63953
chr16:4166178	chr16	4166178	4166179	0	ADCY9	exon	0	island	0	Enhancer	2.08333	0	7.21688
chr16:447253	chr16	447253	447254	0	NME4	promoter	0	island	0	Promoter	2.75	0	9.52628
chr16:450562	chr16	450562	450563	0	NME4	promoter	270	shore	0	Enhancer	15	13	10.2691
chr16:451252	chr16	451252	451253	0	NME4	promoter	111	shore	0	Promoter	2.83333	0	7.87208
chr16:452296	chr16	452296	452297	0	DECR2	intron	163	shore	0	Promoter	2.33333	0	8.0829
chr16:4634074	chr16	4634074	4634075	0	C16orf96	intron	25272	open sea	0	Heterochrom/ low signal/ Repetitive/CNV	1.91667	0	6.63953
chr16:47177719	chr16	47177719	47177720	0	NETO2	promoter	0	island	0	Promoter	2.08333	0	7.21688
chr16:48350362	chr16	48350362	48350363	0	LONP2	intron	49366	open sea	0	Transcription	96.6667	100	11.547
chr16:49311179	chr16	49311179	49311180	646	CBLN1	intergenic	232	shore	0	Polycomb repressed	2.08333	0	7.21688
chr16:49526263	chr16	49526263	49526264	0	ZNF423	intron	0	island	0	Insulator	2.08333	0	7.21688
chr16:49526416	chr16	49526416	49526417	0	ZNF423	intron	0	island	0	Insulator	4.16667	0	14.4338
chr16:500957	chr16	500957	500958	0	RAB11FIP3	promoter	24141	open sea	0	Enhancer	44.75	47.5	20.7063
chr16:50126998	chr16	50126998	50126999	0	HEATR3	intron	26463	open sea	0	Transcription	97.9167	100	7.21688
chr16:51167703	chr16	51167703	51167704	2180	SALL1	intergenic	561	shore	0	Heterochrom/ low signal/ Repetitive/CNV	3.08333	0	10.681
chr16:52580676	chr16	52580676	52580677	0	TOX3	exon	0	island	0	Polycomb repressed	2.08333	0	7.21688
chr16:536712	chr16	536712	536713	0	RAB11FIP3	intron	4042	open sea	0	Transcription	92.1667	92.5	8.36479
chr16:53726556	chr16	53726556	53726557	0	RPGRIP1L	intron	11059	open sea	0	Heterochrom/ low signal/ Repetitive/CNV	98.0833	100	6.63953
chr16:54965038	chr16	54965038	54965039	0	IRX5	promoter	0	island	0	Enhancer	2.08333	0	7.21688
chr16:54971437	chr16	54971437	54971438	0	CTD-3032H12.2	intron	0	island	0	Polycomb repressed	1.83333	0	6.35085
chr16:54971492	chr16	54971492	54971493	0	CTD-3032H12.2	intron	0	island	0	Polycomb repressed	2.08333	0	7.21688
chr16:55358693	chr16	55358693	55358694	0	RP11-26L20.3	promoter	0	island	0	Heterochrom/ low signal/ Repetitive/CNV	2.33333	0	8.0829
chr16:57023542	chr16	57023542	57023543	0	NLRC5	intron	0	island	0	Promoter	2.08333	0	7.21688
chr16:60642	chr16	60642	60643	908	DDX11L10	promoter	12199	open sea	0	Insulator	38.5833	34	25.7557
chr16:647589	chr16	647589	647590	0	RAB40C	intron	1874	shore	0	Transcription	92.6667	96	10.4476
chr16:654745	chr16	654745	654746	0	RAB40C	intron	4687	open sea	0	Transcription	92.4167	93.5	7.70429
chr16:66557834	chr16	66557834	66557835	0	TK2	intron	25400	open sea	0	Enhancer	2.08333	0	7.21688
chr16:66785615	chr16	66785615	66785616	0	DYNC1LI2	promoter	0	island	0	Promoter	2.08333	0	7.21688
chr16:67198594	chr16	67198594	67198595	0	RP11-5A19.5	promoter	0	island	0	Poised Promoter	2.08333	0	7.21688
chr16:67443718	chr16	67443718	67443719	0	ZDHHC1	intron	6216	open sea	0	Heterochrom/ low signal/ Repetitive/CNV	98.1667	100	6.35085
chr16:67755210	chr16	67755210	67755211	1792	RANBP10	promoter	1763	shore	0	Transcription	1.75	0	6.06218
chr16:6818832	chr16	6818832	6818833	0	RP11-420N3.2	intron	284848	open sea	0	Heterochrom/ low signal/ Repetitive/CNV	96.6667	100	11.547
chr16:682336	chr16	682336	682337	0	WFIKKN1	exon	296	shore	0	Heterochrom/ low signal/ Repetitive/CNV	82.1667	84.5	13.9469
chr16:68480976	chr16	68480976	68480977	0	SMPD3	intron	0	island	0	Polycomb repressed	5	0	17.3205
chr16:69110945	chr16	69110945	69110946	0	TANGO6	intron	28681	open sea	0	Heterochrom/ low signal/ Repetitive/CNV	97.9167	100	7.21688
chr16:70719992	chr16	70719992	70719993	22	MTSS1L	promoter	0	island	0	Transcription	2.08333	0	7.21688
chr16:712147	chr16	712147	712148	0	WDR90	promoter	85	shore	0	Transcription	94.5	97.5	7.367
chr16:71757605	chr16	71757605	71757606	0	PHLPP2	intron	0	island	0	Promoter	2.08333	0	7.21688
chr16:73104660	chr16	73104660	73104661	8444	RP11-346C20.3	intergenic	3868	shelf	0	Enhancer	1.83333	0	6.35085
chr16:73535754	chr16	73535754	73535755	2091	RP11-44L9.2	intergenic	434962	open sea	0	Heterochrom/ low signal/ Repetitive/CNV	96.25	100	9.32372
chr16:74331782	chr16	74331782	74331783	0	PSMD7	promoter	467	shore	0	Promoter	3.75	0	12.9904
chr16:74703128	chr16	74703128	74703129	523	RP11-144N1.1	intergenic	2122	shelf	0	Transcription	98.0833	100	6.63953
chr16:75050734	chr16	75050734	75050735	0	ZNRF1	intron	16526	open sea	0	Transcription	1.83333	0	6.35085
chr16:750849	chr16	750849	750850	0	FBXL16	intron	0	island	0	Polycomb repressed	2.08333	0	7.21688
chr16:755681	chr16	755681	755682	0	FBXL16	exon	0	island	0	Polycomb repressed	1.83333	0	6.35085
chr16:755878	chr16	755878	755879	48	FBXL16	promoter	0	island	0	Polycomb repressed	2.25	0	7.79423
chr16:75656912	chr16	75656912	75656913	0	ADAT1	promoter	0	island	0	Promoter	2.75	0	9.52628
chr16:75706848	chr16	75706848	75706849	0	TERF2IP	intron	24268	open sea	0	Heterochrom/ low signal/ Repetitive/CNV	98.1667	100	6.35085
chr16:79317076	chr16	79317076	79317077	18605	RNA5SP431	intergenic	306413	open sea	0	Enhancer	95.75	100	10.5669
chr16:79634263	chr16	79634263	79634264	0	MAF	promoter	0	island	0	Polycomb repressed	2.08333	0	7.21688
chr16:81528974	chr16	81528974	81528975	0	CMIP	exon	49623	open sea	0	Transcription	1.83333	0	6.35085
chr16:84747833	chr16	84747833	84747834	0	USP10	intron	13804	open sea	0	Transcription	2.75	0	9.52628
chr16:85203601	chr16	85203601	85203602	1278	CTC-786C10.1	promoter	0	island	0	Poised Promoter	1.91667	0	6.63953
chr16:86274800	chr16	86274800	86274801	0	LINC01081	intron	45373	open sea	0	Polycomb repressed	64.0833	62	22.8531
chr16:86277955	chr16	86277955	86277956	0	LINC01081	intron	42218	open sea	0	Heterochrom/ low signal/ Repetitive/CNV	79.6667	83	11.5706
chr16:86352013	chr16	86352013	86352014	13434	LINC00917	intergenic	14118	open sea	0	Heterochrom/ low signal/ Repetitive/CNV	40.9167	40	18.5397
chr16:86354944	chr16	86354944	86354945	10503	LINC00917	intergenic	17049	open sea	0	Heterochrom/ low signal/ Repetitive/CNV	93.25	96.5	7.96726
chr16:87379375	chr16	87379375	87379376	0	FBXO31	intron	11523	open sea	0	Transcription	79.5833	77.5	9.98598
chr16:87379969	chr16	87379969	87379970	0	FBXO31	intron	12117	open sea	0	Transcription	89.6667	89	10.0393
chr16:87450158	chr16	87450158	87450159	0	ZCCHC14	intron	2026	shelf	0	Polycomb repressed	96.5	100	7.15415
chr16:87603983	chr16	87603983	87603984	30146	RP11-482M8.3	intergenic	19272	open sea	0	Heterochrom/ low signal/ Repetitive/CNV	60.6667	62	12.0177
chr16:87812180	chr16	87812180	87812181	0	RP4-536B24.4	intron	651	shore	0	Enhancer	75.25	71	12.5127
chr16:87817349	chr16	87817349	87817350	0	RP4-536B24.3	intron	4278	open sea	0	Heterochrom/ low signal/ Repetitive/CNV	92.4167	93.5	9.70902
chr16:87818008	chr16	87818008	87818009	0	RP4-536B24.3	intron	4937	open sea	0	Heterochrom/ low signal/ Repetitive/CNV	92.75	97	9.53582
chr16:87819022	chr16	87819022	87819023	0	RP4-536B24.3	intron	5951	open sea	0	Heterochrom/ low signal/ Repetitive/CNV	85.75	89	10.1366
chr16:87847733	chr16	87847733	87847734	7650	RP4-536B24.3	intergenic	34662	open sea	0	Transcription	42	34.5	15.3208
chr16:87852600	chr16	87852600	87852601	11026	SLC7A5	intergenic	39529	open sea	0	Transcription	87.4167	90	10.4051
chr16:87908972	chr16	87908972	87908973	5877	SLC7A5	intergenic	5511	open sea	0	Enhancer	20.75	19.5	13.5856
chr16:88044676	chr16	88044676	88044677	0	BANP	intron	173	shore	0	Transcription	53.8333	52.5	12.3718
chr16:88047016	chr16	88047016	88047017	0	BANP	intron	2513	shelf	0	Transcription	94.3333	95	6.81353
chr16:88121605	chr16	88121605	88121606	39	RP11-863P13.4	promoter	11069	open sea	0	Heterochrom/ low signal/ Repetitive/CNV	60.8333	57	10.478
chr16:88258631	chr16	88258631	88258632	9757	LA16c-444G7.1	intergenic	4493	open sea	0	Heterochrom/ low signal/ Repetitive/CNV	31.4167	30	29.6386
chr16:88460361	chr16	88460361	88460362	33515	ZNF469	intergenic	621	shore	0	Heterochrom/ low signal/ Repetitive/CNV	90.3333	90.5	7.5237
chr16:88665611	chr16	88665611	88665612	0	ZC3H18	promoter	28277	open sea	0	Transcription	20.5	17	13.2425
chr16:88801062	chr16	88801062	88801063	0	RP5-1142A6.2	promoter	2738	shelf	0	Transcription	61.5	64.5	23.185
chr16:88822373	chr16	88822373	88822374	0	PIEZO1	intron	767	shore	0	Transcription	92.5	93.5	8.10724
chr16:88907171	chr16	88907171	88907172	0	GALNS	promoter	1260	shore	0	Transcription	3.25	0	9.52628
chr16:88907184	chr16	88907184	88907185	0	GALNS	promoter	1247	shore	0	Transcription	5.91667	5	8.50089
chr16:88910372	chr16	88910372	88910373	0	GALNS	promoter	1673	shore	0	Transcription	83.6667	83.5	11.179
chr16:89061714	chr16	89061714	89061715	0	CTD-2555A7.1	exon	6878	open sea	0	Heterochrom/ low signal/ Repetitive/CNV	65	62.5	13.948
chr16:89114613	chr16	89114613	89114614	0	CTD-2555A7.2	intron	0	island	0	Heterochrom/ low signal/ Repetitive/CNV	45.5	45	10.6472
chr16:89123918	chr16	89123918	89123919	4544	CTD-2555A7.2	intergenic	3684	shelf	0	Heterochrom/ low signal/ Repetitive/CNV	84.1667	85.5	9.60902
chr16:89131699	chr16	89131699	89131700	12325	CTD-2555A7.2	intergenic	3883	shelf	0	Enhancer	76.75	72.5	12.129
chr16:89133108	chr16	89133108	89133109	13734	CTD-2555A7.2	intergenic	5292	open sea	0	Transcription	93.6667	93	7.12656
chr16:89164795	chr16	89164795	89164796	0	ACSF3	promoter	2319	shelf	0	Enhancer	45.1667	42.5	20.5198
chr16:89282074	chr16	89282074	89282075	0	RP11-46C24.7	exon	1686	shore	0	Enhancer	91.75	94	10.3144
chr16:89282402	chr16	89282402	89282403	0	RP11-46C24.7	promoter	1358	shore	0	Enhancer	66	62.5	16.2481
chr16:89321242	chr16	89321242	89321243	2342	RP11-46C24.5	intergenic	2036	shelf	0	Heterochrom/ low signal/ Repetitive/CNV	59.9167	57	10.7489
chr16:89321836	chr16	89321836	89321837	1748	RP11-46C24.5	intergenic	1442	shore	0	Enhancer	81.1667	78	12.9603
chr16:89344566	chr16	89344566	89344567	0	ANKRD11	intron	895	shore	0	Transcription	84.8333	83.5	9.82421
chr16:89429789	chr16	89429789	89429790	0	ANKRD11	intron	8712	open sea	0	Enhancer	60.25	66	17.0354
chr16:89455108	chr16	89455108	89455109	0	ANKRD11	intron	1037	shore	0	Transcription	84.6667	85	10.4476
chr16:89461248	chr16	89461248	89461249	0	ANKRD11	intron	4477	open sea	0	Transcription	56.1667	52.5	8.81974
chr16:89631380	chr16	89631380	89631381	429	RPL13	intergenic	1210	shore	0	Promoter	68.75	72	10.3846
chr16:89643506	chr16	89643506	89643507	0	CPNE7	intron	90	shore	0	Heterochrom/ low signal/ Repetitive/CNV	85.9167	85	8.40409
chr16:89816492	chr16	89816492	89816493	0	FANCA	promoter	27402	open sea	0	Transcription	79.9167	76	13.0555
chr16:89819207	chr16	89819207	89819208	0	FANCA	intron	30117	open sea	0	Insulator	54.25	51.5	12.4325
chr16:89856222	chr16	89856222	89856223	0	FANCA	intron	26168	open sea	0	Transcription	92.0833	93	11.2529
chr16:89859592	chr16	89859592	89859593	0	FANCA	promoter	22798	open sea	0	Transcription	30.0833	27.5	13.3924
chr16:89891142	chr16	89891142	89891143	0	SPIRE2	intron	3163	shelf	0	Heterochrom/ low signal/ Repetitive/CNV	94	100	10.5916
chr16:89891231	chr16	89891231	89891232	0	SPIRE2	intron	3074	shelf	0	Heterochrom/ low signal/ Repetitive/CNV	92.9167	93.5	7.85619
chr16:89926114	chr16	89926114	89926115	0	SPIRE2	intron	4992	open sea	0	Heterochrom/ low signal/ Repetitive/CNV	95.3333	100	9.81032
chr16:89964897	chr16	89964897	89964898	0	TCF25	promoter	12663	open sea	0	Transcription	94.8333	100	7.32162
chr16:90003512	chr16	90003512	90003513	0	TUBB3	intron	1255	shore	0	Heterochrom/ low signal/ Repetitive/CNV	85.5833	90	12.5803
chr16:90090032	chr16	90090032	90090033	0	GAS8	intron	618	shore	0	Heterochrom/ low signal/ Repetitive/CNV	87	92	14.7771
chr17:1111970	chr17	1111970	1111971	0	ABR	intron	4590	open sea	0	Transcription	97.9167	100	7.21688
chr17:11901150	chr17	11901150	11901151	322	ZNF18	promoter	165	shore	0	Promoter	3.08333	0	10.681
chr17:11901178	chr17	11901178	11901179	350	ZNF18	promoter	193	shore	0	Promoter	1.75	0	6.06218
chr17:1192843	chr17	1192843	1192844	0	TUSC5	intron	18109	open sea	0	Heterochrom/ low signal/ Repetitive/CNV	97.1667	100	9.81495
chr17:12028267	chr17	12028267	12028268	0	MAP2K4	exon	103395	open sea	0	Transcription	98.0833	100	6.63953
chr17:13315451	chr17	13315451	13315452	83552	HS3ST3A1	intergenic	84305	open sea	0	Heterochrom/ low signal/ Repetitive/CNV	98.1667	100	6.35085
chr17:1390736	chr17	1390736	1390737	0	MYO1C	promoter	0	island	0	Promoter	2.08333	0	7.21688
chr17:15429031	chr17	15429031	15429032	0	TVP23C	intron	37326	open sea	0	Heterochrom/ low signal/ Repetitive/CNV	4.16667	0	14.4338
chr17:16100376	chr17	16100376	16100377	0	NCOR1	intron	17897	open sea	0	Transcription	95.8333	100	8.14453
chr17:16342463	chr17	16342463	16342464	0	FAM211A-AS1	promoter	39	shore	0	Promoter	2.08333	0	7.21688
chr17:17117832	chr17	17117832	17117833	0	MPRIP	intron	6864	open sea	0	Transcription	98	100	6.9282
chr17:17628553	chr17	17628553	17628554	0	RAI1	intron	52	shore	0	Enhancer	2.08333	0	7.21688
chr17:17685421	chr17	17685421	17685422	0	RAI1	promoter	0	island	0	Promoter	2.08333	0	7.21688
chr17:18529285	chr17	18529285	18529286	354	CCDC144B	promoter	570	shore	0	Promoter	1.75	0	6.06218
chr17:18659002	chr17	18659002	18659003	0	FBXW10	intron	25521	open sea	0	Heterochrom/ low signal/ Repetitive/CNV	97.1667	100	9.81495
chr17:1944893	chr17	1944893	1944894	0	DPH1	promoter	52	shore	0	Promoter	2.33333	0	8.0829
chr17:19483173	chr17	19483173	19483174	0	RP11-1113L8.1	promoter	130	shore	0	Polycomb repressed	2.08333	0	7.21688
chr17:1960416	chr17	1960416	1960417	0	HIC1	exon	0	island	0	Promoter	2.75	0	9.52628
chr17:201087	chr17	201087	201088	0	RPH3AL	promoter	4386	open sea	0	Heterochrom/ low signal/ Repetitive/CNV	79.8333	82.5	9.3889
chr17:20840944	chr17	20840944	20840945	0	RP11-344E13.3	promoter	28785	open sea	0	Heterochrom/ low signal/ Repetitive/CNV	97.9167	100	7.21688
chr17:21226262	chr17	21226262	21226263	7709	MAP2K3	intergenic	5849	open sea	0	Promoter	2.08333	0	7.21688
chr17:2240757	chr17	2240757	2240758	0	TSR1	promoter	0	island	0	Promoter	2.08333	0	7.21688
chr17:241189	chr17	241189	241190	5143	RPH3AL	intergenic	5026	open sea	0	Heterochrom/ low signal/ Repetitive/CNV	2.75	0	9.52628
chr17:243292	chr17	243292	243293	7246	RPH3AL	intergenic	7129	open sea	0	Heterochrom/ low signal/ Repetitive/CNV	4.83333	0	16.7432
chr17:2571356	chr17	2571356	2571357	0	PAFAH1B1	intron	21670	open sea	0	Transcription	97.6667	100	8.0829
chr17:259833	chr17	259833	259834	0	AC108004.3	promoter	0	island	0	Promoter	3.16667	0	10.9697
chr17:26578523	chr17	26578523	26578524	2985	AC061975.5	intergenic	0	island	0	Promoter	1.83333	0	6.35085
chr17:27035314	chr17	27035314	27035315	0	PROCA1	promoter	2768	shelf	0	Transcription	95	100	8.0227
chr17:27071347	chr17	27071347	27071348	0	TRAF4	promoter	0	island	0	Promoter	1.83333	0	6.35085
chr17:27347011	chr17	27347011	27347012	0	PIPOX	intron	0	island	0	Polycomb repressed	1.83333	0	6.35085
chr17:27982222	chr17	27982222	27982223	0	RP11-68I3.2	intron	31944	open sea	0	Transcription	97.9167	100	7.21688
chr17:28504369	chr17	28504369	28504370	0	NSRP1	intron	58016	open sea	0	Transcription	97.6667	100	8.0829
chr17:29036968	chr17	29036968	29036969	0	SUZ12P	intron	0	island	0	Promoter	2.08333	0	7.21688
chr17:29152332	chr17	29152332	29152333	537	CRLF3	promoter	430	shore	0	Enhancer	97.9167	100	7.21688
chr17:29227744	chr17	29227744	29227745	0	TEFM	promoter	5513	open sea	0	Transcription	97.9167	100	7.21688
chr17:29234299	chr17	29234299	29234300	0	ADAP2	promoter	760	shore	0	Promoter	98.0833	100	6.63953
chr17:29712506	chr17	29712506	29712507	3371	NF1	intergenic	5722	open sea	0	Heterochrom/ low signal/ Repetitive/CNV	98	100	6.9282
chr17:29719081	chr17	29719081	29719082	0	RAB11FIP4	intron	0	island	0	Polycomb repressed	1.83333	0	6.35085
chr17:29814866	chr17	29814866	29814867	0	RAB11FIP4	promoter	0	island	0	Promoter	2.75	0	9.52628
chr17:30186062	chr17	30186062	30186063	0	COPRS	promoter	0	island	0	Promoter	2.08333	0	7.21688
chr17:31255336	chr17	31255336	31255337	0	TMEM98	intron	0	island	0	Poised Promoter	2.08333	0	7.21688
chr17:34122481	chr17	34122481	34122482	0	MMP28	exon	0	island	0	Poised Promoter	2.08333	0	7.21688
chr17:36610170	chr17	36610170	36610171	0	ARHGAP23	promoter	0	island	0	Polycomb repressed	2.08333	0	7.21688
chr17:36610319	chr17	36610319	36610320	0	ARHGAP23	promoter	0	island	0	Polycomb repressed	1.83333	0	6.35085
chr17:36831289	chr17	36831289	36831290	101	C17orf96	promoter	0	island	0	Promoter	2.08333	0	7.21688
chr17:37631692	chr17	37631692	37631693	0	CDK12	intron	13646	open sea	0	Transcription	97.9167	100	7.21688
chr17:37755498	chr17	37755498	37755499	4288	NEUROD2	intergenic	2250	shelf	0	Polycomb repressed	1.83333	0	6.35085
chr17:37856513	chr17	37856513	37856514	0	ERBB2	exon	0	island	0	Polycomb repressed	2.08333	0	7.21688
chr17:37938953	chr17	37938953	37938954	0	IKZF3	intron	27762	open sea	0	Transcription	1.83333	0	6.35085
chr17:3867461	chr17	3867461	3867462	0	ATP2A3	intron	0	island	0	Promoter	2.08333	0	7.21688
chr17:3873035	chr17	3873035	3873036	5298	ATP2A3	intergenic	4939	open sea	0	Transcription	96	100	7.81607
chr17:39460453	chr17	39460453	39460454	1349	KRTAP29-1	promoter	223453	open sea	0	Heterochrom/ low signal/ Repetitive/CNV	3.66667	0	12.7017
chr17:39483131	chr17	39483131	39483132	0	TBC1D3P7	intron	200775	open sea	0	Transcription	1.83333	0	6.35085
chr17:3955560	chr17	3955560	3955561	0	ZZEF1	intron	47182	open sea	0	Transcription	97.1667	100	9.81495
chr17:40433012	chr17	40433012	40433013	4286	STAT5B	intergenic	3975	shelf	0	Transcription	97.1667	100	9.81495
chr17:4046105	chr17	4046105	4046106	0	ZZEF1	promoter	0	island	0	Promoter	2.08333	0	7.21688
chr17:40464454	chr17	40464454	40464455	492	STAT5A	intergenic	0	island	0	Enhancer	2.08333	0	7.21688
chr17:41253637	chr17	41253637	41253638	0	BRCA1	intron	24495	open sea	0	Transcription	96.8333	100	7.82575
chr17:42181603	chr17	42181603	42181604	0	HDAC5	intron	18916	open sea	0	Transcription	97.5	100	8.66025
chr17:43045278	chr17	43045278	43045279	0	C1QL1	exon	0	island	0	Poised Promoter	2.08333	0	7.21688
chr17:43045498	chr17	43045498	43045499	58	C1QL1	promoter	0	island	0	Poised Promoter	1.83333	0	6.35085
chr17:44849181	chr17	44849181	44849182	0	WNT3	intron	0	island	0	Promoter	2.08333	0	7.21688
chr17:45400771	chr17	45400771	45400772	0	RP11-290H9.4	promoter	101	shore	0	Promoter	3.33333	0	11.547
chr17:45908865	chr17	45908865	45908866	0	MRPL10	promoter	0	island	0	Promoter	1.83333	0	6.35085
chr17:45908869	chr17	45908869	45908870	0	MRPL10	promoter	0	island	0	Promoter	2.08333	0	7.21688
chr17:46342250	chr17	46342250	46342251	0	SKAP1	intron	157075	open sea	0	Transcription	2.08333	0	7.21688
chr17:46489265	chr17	46489265	46489266	0	SKAP1	intron	18077	open sea	0	Transcription	92.5833	94	8.44725
chr17:46691011	chr17	46691011	46691012	0	HOXB8	promoter	0	island	0	Polycomb repressed	2.08333	0	7.21688
chr17:46702789	chr17	46702789	46702790	0	HOXB7	intron	0	island	0	Poised Promoter	1.83333	0	6.35085
chr17:46969448	chr17	46969448	46969449	0	SUMO2P17	promoter	245	shore	0	Promoter	2.33333	0	8.0829
chr17:47577094	chr17	47577094	47577095	0	NGFR	intron	1777	shore	0	Polycomb repressed	97.5833	100	8.37158
chr17:47652935	chr17	47652935	47652936	0	RP5-1029K10.4	promoter	0	island	0	Poised Promoter	2.75	0	9.52628
chr17:48042462	chr17	48042462	48042463	974	RNU6-1313P	intergenic	0	island	0	Polycomb repressed	2.08333	0	7.21688
chr17:4852932	chr17	4852932	4852933	0	ENO3	promoter	0	island	0	Promoter	2.08333	0	7.21688
chr17:48546706	chr17	48546706	48546707	0	ACSF2	promoter	0	island	0	Transcription	1.83333	0	6.35085
chr17:48943019	chr17	48943019	48943020	0	TOB1	promoter	0	island	0	Promoter	2.75	0	9.52628
chr17:50364378	chr17	50364378	50364379	60670	snoZ178	intergenic	127911	open sea	0	Heterochrom/ low signal/ Repetitive/CNV	97	100	10.3923
chr17:527598	chr17	527598	527599	0	VPS53	intron	90155	open sea	0	Transcription	97.5833	100	8.37158
chr17:5387332	chr17	5387332	5387333	0	DERL2	promoter	2056	shelf	0	Transcription	98.0833	100	6.63953
chr17:54120126	chr17	54120126	54120127	12019	AC011073.1	intergenic	196986	open sea	0	Heterochrom/ low signal/ Repetitive/CNV	98.0833	100	6.63953
chr17:56033015	chr17	56033015	56033016	330	CUEDC1	promoter	0	island	0	Poised Promoter	2.75	0	9.52628
chr17:56736863	chr17	56736863	56736864	0	TEX14	promoter	0	island	0	Promoter	3.08333	0	10.681
chr17:56833619	chr17	56833619	56833620	0	PPM1E	exon	0	island	0	Poised Promoter	2.75	0	9.52628
chr17:56833633	chr17	56833633	56833634	0	PPM1E	exon	0	island	0	Poised Promoter	2.75	0	9.52628
chr17:57868579	chr17	57868579	57868580	0	VMP1	intron	83470	open sea	0	Transcription	3.33333	0	11.547
chr17:58604098	chr17	58604098	58604099	0	RP11-15E18.1	promoter	387	shore	0	Promoter	1.83333	0	6.35085
chr17:59241075	chr17	59241075	59241076	0	BCAS3	intron	231983	open sea	0	Heterochrom/ low signal/ Repetitive/CNV	97.9167	100	7.21688
chr17:59529286	chr17	59529286	59529287	476	TBX4	promoter	0	island	0	Polycomb repressed	1.83333	0	6.35085
chr17:60215610	chr17	60215610	60215611	0	POLRMTP1	exon	0	island	0	Enhancer	2.08333	0	7.21688
chr17:61524873	chr17	61524873	61524874	1133	CYB561	promoter	402	shore	0	Promoter	1.83333	0	6.35085
chr17:61777455	chr17	61777455	61777456	0	LIMD2	promoter	0	island	0	Promoter	2.08333	0	7.21688
chr17:62247622	chr17	62247622	62247623	0	TEX2	intron	23497	open sea	0	Transcription	97	100	7.45898
chr17:62775073	chr17	62775073	62775074	0	hsa-mir-6080	promoter	0	island	0	Poised Promoter	2.75	0	9.52628
chr17:63194937	chr17	63194937	63194938	0	RGS9	intron	61344	open sea	0	Insulator	2.75	0	9.52628
chr17:66195772	chr17	66195772	66195773	34	LOC440461	intergenic	0	island	0	Poised Promoter	2.33333	0	8.0829
chr17:66202062	chr17	66202062	66202063	6324	LOC440461	intergenic	0	island	0	Promoter	2.08333	0	7.21688
chr17:66279530	chr17	66279530	66279531	0	SLC16A6	intron	7009	open sea	0	Transcription	98.0833	100	6.63953
chr17:66294643	chr17	66294643	66294644	0	ARSG	intron	6110	open sea	0	Transcription	98.0833	100	6.63953
chr17:71461612	chr17	71461612	71461613	0	SDK2	intron	29733	open sea	0	Heterochrom/ low signal/ Repetitive/CNV	1.83333	0	6.35085
chr17:71641005	chr17	71641005	71641006	776	SDK2	promoter	0	island	0	Polycomb repressed	2.08333	0	7.21688
chr17:73188531	chr17	73188531	73188532	9452	SUMO2	intergenic	9288	open sea	0	Heterochrom/ low signal/ Repetitive/CNV	96.4167	100	8.95908
chr17:7343090	chr17	7343090	7343091	0	RP11-104H15.8	promoter	0	island	0	Promoter	2.08333	0	7.21688
chr17:73453568	chr17	73453568	73453569	0	KIAA0195	exon	669	shore	0	Promoter	2.16667	0	7.50555
chr17:73453570	chr17	73453570	73453571	0	KIAA0195	exon	671	shore	0	Promoter	1.75	0	6.06218
chr17:73458702	chr17	73458702	73458703	0	KIAA0195	intron	5803	open sea	0	Transcription	97.9167	100	7.21688
chr17:73630240	chr17	73630240	73630241	0	RECQL5	exon	2415	shelf	0	Enhancer	2.08333	0	7.21688
chr17:73882378	chr17	73882378	73882379	0	TRIM65	intron	4816	open sea	0	Transcription	97.9167	100	7.21688
chr17:74722871	chr17	74722871	74722872	4	JMJD6	promoter	0	island	0	Promoter	4.16667	0	14.4338
chr17:74733680	chr17	74733680	74733681	0	MFSD11	promoter	0	island	0	Promoter	2.08333	0	7.21688
chr17:74864586	chr17	74864586	74864587	0	MGAT5B	promoter	0	island	0	Insulator	2.75	0	9.52628
chr17:74864685	chr17	74864685	74864686	0	MGAT5B	promoter	0	island	0	Enhancer	2.08333	0	7.21688
chr17:76348823	chr17	76348823	76348824	4038	SOCS3	intergenic	23	shore	0	Promoter	1.83333	0	6.35085
chr17:76535	chr17	76535	76536	0	RPH3AL	intron	8472	open sea	0	Transcription	85.0833	85.5	7.30452
chr17:77751974	chr17	77751974	77751975	0	CBX2	promoter	75	shore	0	Promoter	2.75	0	9.52628
chr17:78450186	chr17	78450186	78450187	0	NPTX1	promoter	0	island	0	Poised Promoter	1.83333	0	6.35085
chr17:78450562	chr17	78450562	78450563	0	NPTX1	promoter	0	island	0	Poised Promoter	1.83333	0	6.35085
chr17:79386387	chr17	79386387	79386388	0	RP11-1055B8.7	intron	2045	shelf	0	Heterochrom/ low signal/ Repetitive/CNV	56.3333	53	17.6343
chr17:79431088	chr17	79431088	79431089	0	RP11-1055B8.7	exon	0	island	0	Heterochrom/ low signal/ Repetitive/CNV	95.25	100	8.3462
chr17:79438033	chr17	79438033	79438034	4675	RP11-1055B8.7	intergenic	6895	open sea	0	Heterochrom/ low signal/ Repetitive/CNV	43.6667	44	14.6184
chr17:79455916	chr17	79455916	79455917	21078	ACTG1	intergenic	92	shore	0	Polycomb repressed	56.4167	62	18.4709
chr17:79535179	chr17	79535179	79535180	0	NPLOC4	promoter	15334	open sea	0	Transcription	16.4167	13.5	11.2852
chr17:79604687	chr17	79604687	79604688	0	TSPAN10	promoter	800	shore	0	Promoter	61.9167	66	18.9471
chr17:79615056	chr17	79615056	79615057	0	TSPAN10	exon	0	island	0	Heterochrom/ low signal/ Repetitive/CNV	48.5	50	12.4207
chr17:79769049	chr17	79769049	79769050	0	GCGR	promoter	162	shore	16860	Heterochrom/ low signal/ Repetitive/CNV	69.8333	71.5	16.1348
chr17:79815933	chr17	79815933	79815934	0	P4HB	intron	2295	shelf	0	Promoter	36.5	34.5	18.8944
chr17:80039103	chr17	80039103	80039104	0	FASN	promoter	0	island	0	Transcription	91.25	94.5	13.9423
chr17:80222117	chr17	80222117	80222118	0	CSNK1D	intron	8900	open sea	0	Transcription	90.5833	91.5	10.4051
chr17:80327206	chr17	80327206	80327207	4944	UTS2R	intergenic	1858	shore	0	Heterochrom/ low signal/ Repetitive/CNV	95.9167	100	7.30452
chr17:80456301	chr17	80456301	80456302	7887	NARF	intergenic	668	shore	0	Enhancer	81.5833	83	9.48164
chr17:80456550	chr17	80456550	80456551	8136	NARF	intergenic	917	shore	0	Enhancer	62.0833	63	13.1734
chr17:80518308	chr17	80518308	80518309	0	FOXK2	intron	15451	open sea	0	Transcription	88	88.5	10.3836
chr17:80708334	chr17	80708334	80708335	0	FN3K	promoter	0	island	0	Heterochrom/ low signal/ Repetitive/CNV	75.6667	79	21.5505
chr17:80873714	chr17	80873714	80873715	0	TBCD	intron	2209	shelf	0	Enhancer	84.6667	90	12.3681
chr17:80973201	chr17	80973201	80973202	0	B3GNTL1	intron	2443	shelf	0	Heterochrom/ low signal/ Repetitive/CNV	64.5	68	15.6583
chr17:81061703	chr17	81061703	81061704	0	AC144831.1	exon	233	shore	1831	Polycomb repressed	34.4167	33.5	8.51158
chr17:8126873	chr17	8126873	8126874	0	LINC00324	intron	386	shore	0	Enhancer	2.08333	0	7.21688
chr17:8126904	chr17	8126904	8126905	0	LINC00324	intron	417	shore	0	Enhancer	2.08333	0	7.21688
chr17:8288695	chr17	8288695	8288696	2163	RPL26	intergenic	1358	shore	0	Enhancer	2.75	0	9.52628
chr17:8924902	chr17	8924902	8924903	0	NTN1	promoter	0	island	0	Promoter	4.16667	0	14.4338
chr17:9833883	chr17	9833883	9833884	0	GAS7	intron	25543	open sea	0	Heterochrom/ low signal/ Repetitive/CNV	3	0	10.3923
chr18:10454944	chr18	10454944	10454945	0	APCDD1	promoter	0	island	0	Polycomb repressed	2.08333	0	7.21688
chr18:11910780	chr18	11910780	11910781	0	RP11-820I16.1	promoter	1697	shore	0	Heterochrom/ low signal/ Repetitive/CNV	97.9167	100	7.21688
chr18:1193702	chr18	1193702	1193703	16688	COX6CP3	intergenic	284127	open sea	0	Heterochrom/ low signal/ Repetitive/CNV	96.4167	100	7.59735
chr18:12121913	chr18	12121913	12121914	0	ANKRD62	intron	28070	open sea	0	Heterochrom/ low signal/ Repetitive/CNV	1.83333	0	6.35085
chr18:12377003	chr18	12377003	12377004	0	AFG3L2	promoter	0	island	0	Promoter	1.83333	0	6.35085
chr18:13138680	chr18	13138680	13138681	1096	RP11-807E13.3	intergenic	1115	shore	0	Enhancer	97.9167	100	7.21688
chr18:13241970	chr18	13241970	13241971	0	LDLRAD4	intron	20357	open sea	0	Heterochrom/ low signal/ Repetitive/CNV	98.0833	100	6.63953
chr18:1694759	chr18	1694759	1694760	0	CTD-2015H3.2	intron	785184	open sea	0	Heterochrom/ low signal/ Repetitive/CNV	75.6667	76.5	23.9292
chr18:19214016	chr18	19214016	19214017	530	RP11-13N13.2	intergenic	21421	open sea	0	Transcription	97.9167	100	7.21688
chr18:19285171	chr18	19285171	19285172	0	MIB1	promoter	118	shore	0	Promoter	3	0	10.3923
chr18:21242735	chr18	21242735	21242736	0	ANKRD29	promoter	0	island	0	Poised Promoter	2.08333	0	7.21688
chr18:21809777	chr18	21809777	21809778	0	OSBPL1A	intron	41620	open sea	0	Polycomb repressed	98.0833	100	6.63953
chr18:21813051	chr18	21813051	21813052	0	OSBPL1A	intron	38346	open sea	0	Heterochrom/ low signal/ Repetitive/CNV	98.0833	100	6.63953
chr18:22289395	chr18	22289395	22289396	16347	RP11-449D8.5	intergenic	282387	open sea	0	Heterochrom/ low signal/ Repetitive/CNV	98.0833	100	6.63953
chr18:24288975	chr18	24288975	24288976	0	AQP4-AS1	intron	51713	open sea	0	Heterochrom/ low signal/ Repetitive/CNV	3.08333	0	10.681
chr18:24288990	chr18	24288990	24288991	0	AQP4-AS1	intron	51728	open sea	0	Heterochrom/ low signal/ Repetitive/CNV	3.08333	0	10.681
chr18:24289016	chr18	24289016	24289017	0	AQP4-AS1	intron	51754	open sea	0	Heterochrom/ low signal/ Repetitive/CNV	3.5	0	12.1244
chr18:24765169	chr18	24765169	24765170	0	CHST9	exon	0	island	0	Polycomb repressed	2.5	0	8.66025
chr18:2734784	chr18	2734784	2734785	0	SMCHD1	intron	77966	open sea	0	Transcription	93.4167	100	11.6186
chr18:2856130	chr18	2856130	2856131	0	EMILIN2	intron	7954	open sea	0	Heterochrom/ low signal/ Repetitive/CNV	90.3333	92	9.47085
chr18:29507630	chr18	29507630	29507631	0	TRAPPC8	intron	14769	open sea	0	Transcription	97.9167	100	7.21688
chr18:29672441	chr18	29672441	29672442	0	RNF138	promoter	0	island	0	Enhancer	2.08333	0	7.21688
chr18:3163352	chr18	3163352	3163353	0	MYOM1	intron	83939	open sea	0	Heterochrom/ low signal/ Repetitive/CNV	91.6667	92	8.56349
chr18:3726935	chr18	3726935	3726936	0	DLGAP1	intron	2186	shelf	0	Heterochrom/ low signal/ Repetitive/CNV	67.25	72	10.2525
chr18:3727418	chr18	3727418	3727419	0	DLGAP1	intron	1703	shore	0	Heterochrom/ low signal/ Repetitive/CNV	75.5	79	13.5948
chr18:3831264	chr18	3831264	3831265	0	DLGAP1	intron	47936	open sea	0	Heterochrom/ low signal/ Repetitive/CNV	85.6667	84	10.3514
chr18:38764654	chr18	38764654	38764655	282738	RP11-142I20.1	intergenic	1342824	open sea	0	Heterochrom/ low signal/ Repetitive/CNV	97.9167	100	7.21688
chr18:43805668	chr18	43805668	43805669	0	C18orf25	intron	50563	open sea	0	Transcription	97.9167	100	7.21688
chr18:45780650	chr18	45780650	45780651	0	ZBTB7C	intron	92137	open sea	0	Heterochrom/ low signal/ Repetitive/CNV	97.4167	100	8.94893
chr18:46502586	chr18	46502586	46502587	12274	RP11-1058N17.1	intergenic	0	island	0	Promoter	2.75	0	9.52628
chr18:47039051	chr18	47039051	47039052	10820	RP11-110H1.8	intergenic	20102	open sea	0	Heterochrom/ low signal/ Repetitive/CNV	97.9167	100	7.21688
chr18:4753255	chr18	4753255	4753256	21795	RP11-172F10.1	intergenic	297607	open sea	0	Heterochrom/ low signal/ Repetitive/CNV	84.75	85	11.9173
chr18:47794995	chr18	47794995	47794996	0	MBD1	intron	0	island	0	Promoter	1.83333	0	6.35085
chr18:4781148	chr18	4781148	4781149	0	RP11-172F10.1	intron	325500	open sea	0	Heterochrom/ low signal/ Repetitive/CNV	62.25	61	15.4457
chr18:4926146	chr18	4926146	4926147	0	RP11-172F10.1	intron	270095	open sea	0	Heterochrom/ low signal/ Repetitive/CNV	36.5833	36.5	12.4861
chr18:4926645	chr18	4926645	4926646	0	RP11-172F10.1	intron	269596	open sea	0	Heterochrom/ low signal/ Repetitive/CNV	74.6667	76	15.0896
chr18:526137	chr18	526137	526138	10842	RP11-14P20.1	intergenic	10659	open sea	0	Heterochrom/ low signal/ Repetitive/CNV	93.3333	92.5	7.49949
chr18:53087912	chr18	53087912	53087913	0	TCF4	intron	169104	open sea	0	Enhancer	2.5	0	8.66025
chr18:5456950	chr18	5456950	5456951	0	EPB41L3	intron	85895	open sea	0	Heterochrom/ low signal/ Repetitive/CNV	61.0833	58.5	17.9163
chr18:5456962	chr18	5456962	5456963	0	EPB41L3	intron	85883	open sea	0	Heterochrom/ low signal/ Repetitive/CNV	47.6667	42	14.4809
chr18:5485104	chr18	5485104	5485105	0	EPB41L3	intron	57741	open sea	0	Heterochrom/ low signal/ Repetitive/CNV	92.4167	97.5	9.65268
chr18:55095249	chr18	55095249	55095250	7665	ONECUT2	intergenic	0	island	0	Heterochrom/ low signal/ Repetitive/CNV	2.08333	0	7.21688
chr18:55102243	chr18	55102243	55102244	671	ONECUT2	promoter	182	shore	0	Polycomb repressed	1.91667	0	6.63953
chr18:5515242	chr18	5515242	5515243	0	EPB41L3	intron	27603	open sea	0	Heterochrom/ low signal/ Repetitive/CNV	77.25	78	13.0253
chr18:5517538	chr18	5517538	5517539	0	EPB41L3	intron	25307	open sea	0	Heterochrom/ low signal/ Repetitive/CNV	91.6667	93	9.00841
chr18:56640768	chr18	56640768	56640769	0	ZNF532	intron	109479	open sea	0	Enhancer	98.0833	100	6.63953
chr18:5707903	chr18	5707903	5707904	40912	RP11-945C19.1	intergenic	77117	open sea	0	Heterochrom/ low signal/ Repetitive/CNV	32.8333	30.5	17.4086
chr18:5941701	chr18	5941701	5941702	13001	L3MBTL4	intergenic	45451	open sea	0	Heterochrom/ low signal/ Repetitive/CNV	78.6667	81	10.4649
chr18:598327	chr18	598327	598328	0	CLUL1	promoter	17427	open sea	0	Heterochrom/ low signal/ Repetitive/CNV	65.5833	68	19.0237
chr18:6015723	chr18	6015723	6015724	0	L3MBTL4	intron	119473	open sea	0	Heterochrom/ low signal/ Repetitive/CNV	90.6667	92	9.81958
chr18:60383152	chr18	60383152	60383153	0	PHLPP1	exon	0	island	0	Promoter	2.08333	0	7.21688
chr18:60765403	chr18	60765403	60765404	25173	BCL2	intergenic	220098	open sea	0	Enhancer	2.58333	0	8.94893
chr18:62038062	chr18	62038062	62038063	0	RP11-146N18.1	intron	367806	open sea	0	Heterochrom/ low signal/ Repetitive/CNV	98.0833	100	6.63953
chr18:62369870	chr18	62369870	62369871	153127	RNU7-146P	intergenic	699614	open sea	0	Heterochrom/ low signal/ Repetitive/CNV	98.0833	100	6.63953
chr18:6413860	chr18	6413860	6413861	0	L3MBTL4	intron	97	shore	0	Promoter	61	57.5	13.9349
chr18:6430316	chr18	6430316	6430317	6744	RN7SL723P	intergenic	15442	open sea	0	Heterochrom/ low signal/ Repetitive/CNV	79.5	76.5	11.6502
chr18:6483083	chr18	6483083	6483084	10333	CTD-2124B20.2	intergenic	68209	open sea	0	Heterochrom/ low signal/ Repetitive/CNV	48.6667	50	15.9621
chr18:6495686	chr18	6495686	6495687	18	CTD-2124B20.2	intergenic	80812	open sea	0	Heterochrom/ low signal/ Repetitive/CNV	59.25	59	12.6212
chr18:67069019	chr18	67069019	67069020	0	DOK6	intron	0	island	0	Polycomb repressed	2.25	0	7.79423
chr18:67542448	chr18	67542448	67542449	0	CD226	intron	330071	open sea	0	Transcription	97	100	7.45898
chr18:67682052	chr18	67682052	67682053	0	RTTN	intron	190467	open sea	0	Transcription	98.1667	100	6.35085
chr18:6795332	chr18	6795332	6795333	0	ARHGAP28	intron	65294	open sea	0	Heterochrom/ low signal/ Repetitive/CNV	83.6667	86.5	11.6567
chr18:6797661	chr18	6797661	6797662	0	ARHGAP28	intron	67623	open sea	0	Heterochrom/ low signal/ Repetitive/CNV	52.3333	55	25.3712
chr18:68132108	chr18	68132108	68132109	33746	RPS2P6	intergenic	34011	open sea	0	Heterochrom/ low signal/ Repetitive/CNV	1.83333	0	6.35085
chr18:68132134	chr18	68132134	68132135	33772	RPS2P6	intergenic	34037	open sea	0	Heterochrom/ low signal/ Repetitive/CNV	1.83333	0	6.35085
chr18:6872075	chr18	6872075	6872076	0	ARHGAP28	promoter	48514	open sea	0	Heterochrom/ low signal/ Repetitive/CNV	74.6667	81	19.2889
chr18:6886113	chr18	6886113	6886114	0	ARHGAP28	intron	34476	open sea	0	Heterochrom/ low signal/ Repetitive/CNV	45.75	44	14.9917
chr18:6929929	chr18	6929929	6929930	0	LINC00668	promoter	0	island	0	Heterochrom/ low signal/ Repetitive/CNV	86.1667	84	12.3644
chr18:7017657	chr18	7017657	7017658	0	LAMA1	intron	6168	open sea	0	Heterochrom/ low signal/ Repetitive/CNV	89.8333	89	10.0167
chr18:7149025	chr18	7149025	7149026	13206	SLC25A51P2	intergenic	30783	open sea	0	Heterochrom/ low signal/ Repetitive/CNV	93.4167	93	7.16631
chr18:72396464	chr18	72396464	72396465	0	ZNF407	intron	130499	open sea	0	Transcription	96.8333	100	10.9697
chr18:734320	chr18	734320	734321	0	YES1	promoter	21233	open sea	0	Transcription	95.5	100	7.30504
chr18:74269896	chr18	74269896	74269897	0	LINC00908	intron	55911	open sea	0	Heterochrom/ low signal/ Repetitive/CNV	98.0833	100	6.63953
chr18:74501138	chr18	74501138	74501139	5547	RP11-162A12.2	intergenic	1496	shore	0	Heterochrom/ low signal/ Repetitive/CNV	96.6667	100	11.547
chr18:76496481	chr18	76496481	76496482	59128	RP11-715C4.1	intergenic	9616	open sea	0	Heterochrom/ low signal/ Repetitive/CNV	98.0833	100	6.63953
chr18:76738629	chr18	76738629	76738630	0	RP11-849I19.1	promoter	0	island	0	Polycomb repressed	1.83333	0	6.35085
chr18:77531449	chr18	77531449	77531450	15669	RP11-154H12.2	intergenic	939	shore	0	Heterochrom/ low signal/ Repetitive/CNV	77.5833	82	18.3375
chr18:77532018	chr18	77532018	77532019	15100	RP11-154H12.2	intergenic	370	shore	0	Heterochrom/ low signal/ Repetitive/CNV	60.75	64.5	22.9471
chr18:77740823	chr18	77740823	77740824	0	TXNL4A	intron	7220	open sea	0	Transcription	71.9167	71.5	8.52225
chr18:77889101	chr18	77889101	77889102	0	ADNP2	intron	16194	open sea	0	Transcription	92	96.5	9.34199
chr18:8690079	chr18	8690079	8690080	1670	RP11-674N23.2	promoter	14640	open sea	0	Heterochrom/ low signal/ Repetitive/CNV	97.9167	100	7.21688
chr18:8705292	chr18	8705292	8705293	0	RP11-674N23.1	promoter	0	island	0	Polycomb repressed	2.08333	0	7.21688
chr18:9013018	chr18	9013018	9013019	7006	RPS4XP19	intergenic	89396	open sea	0	Heterochrom/ low signal/ Repetitive/CNV	98.0833	100	6.63953
chr19:1014650	chr19	1014650	1014651	0	TMEM259	promoter	71	shore	0	Transcription	91.8333	92.5	10.8446
chr19:1014695	chr19	1014695	1014696	0	TMEM259	promoter	116	shore	0	Transcription	92.4167	97	10.2554
chr19:1016940	chr19	1016940	1016941	0	TMEM259	intron	2361	shelf	0	Promoter	87.1667	87	6.40786
chr19:10206850	chr19	10206850	10206851	0	ANGPTL6	promoter	0	island	0	Enhancer	1.83333	0	6.35085
chr19:1136471	chr19	1136471	1136472	0	SBNO2	intron	4364	open sea	0	Enhancer	18.1667	13	10.5987
chr19:11591866	chr19	11591866	11591867	0	CTC-398G3.6	promoter	0	island	0	Polycomb repressed	2.08333	0	7.21688
chr19:11593122	chr19	11593122	11593123	0	CTC-398G3.6	promoter	0	island	0	Poised Promoter	2.75	0	9.52628
chr19:12175895	chr19	12175895	12175896	0	ZNF844	intron	0	island	0	Promoter	2.08333	0	7.21688
chr19:12270685	chr19	12270685	12270686	3138	ZNF625-ZNF20	intergenic	2998	shelf	0	Transcription	97.1667	100	9.81495
chr19:1268529	chr19	1268529	1268530	0	CIRBP	promoter	0	island	0	Enhancer	86.25	91	15.995
chr19:12767755	chr19	12767755	12767756	0	MAN2B1	promoter	0	island	0	Transcription	97.9167	100	7.21688
chr19:1286610	chr19	1286610	1286611	0	MUM1	intron	804	shore	0	Polycomb repressed	48.25	50	16.3547
chr19:12900469	chr19	12900469	12900470	0	HOOK2	promoter	205	shore	0	Promoter	2.08333	0	7.21688
chr19:1291968	chr19	1291968	1291969	0	MUM1	intron	1330	shore	0	Promoter	39.75	32	22.4666
chr19:12949205	chr19	12949205	12949206	0	MAST1	promoter	0	island	0	Poised Promoter	2.08333	0	7.21688
chr19:12949284	chr19	12949284	12949285	0	MAST1	promoter	0	island	0	Poised Promoter	2.08333	0	7.21688
chr19:13017653	chr19	13017653	13017654	0	GCDH	promoter	12139	open sea	0	Transcription	97.9167	100	7.21688
chr19:1307520	chr19	1307520	1307521	0	RPS15P9	exon	0	island	0	Heterochrom/ low signal/ Repetitive/CNV	90.6667	94	12.3534
chr19:1307523	chr19	1307523	1307524	0	RPS15P9	exon	0	island	0	Heterochrom/ low signal/ Repetitive/CNV	89	92.5	11.9848
chr19:1316685	chr19	1316685	1316686	0	MUM1	intron	592	shore	0	Heterochrom/ low signal/ Repetitive/CNV	73.9167	75.5	12.3248
chr19:1318337	chr19	1318337	1318338	0	MUM1	intron	2244	shelf	0	Heterochrom/ low signal/ Repetitive/CNV	89.5	93	11
chr19:14074782	chr19	14074782	14074783	0	RFX1	exon	0	island	0	Transcription	97.9167	100	7.21688
chr19:1412700	chr19	1412700	1412701	0	DAZAP1	promoter	3856	shelf	0	Transcription	87.4167	88.5	9.88533
chr19:14143066	chr19	14143066	14143067	0	IL27RA	promoter	88	shore	0	Promoter	2.08333	0	7.21688
chr19:14316628	chr19	14316628	14316629	0	LPHN1	intron	0	island	0	Poised Promoter	2.08333	0	7.21688
chr19:14317606	chr19	14317606	14317607	606	LPHN1	promoter	0	island	0	Promoter	2.08333	0	7.21688
chr19:14332430	chr19	14332430	14332431	8298	RN7SL231P	intergenic	11785	open sea	0	Enhancer	2.16667	0	7.50555
chr19:14566700	chr19	14566700	14566701	0	PKN1	intron	14444	open sea	0	Transcription	97.6667	100	8.0829
chr19:1467521	chr19	1467521	1467522	0	C19orf25	exon	0	island	0	Polycomb repressed	3.75	0	7.82914
chr19:1472708	chr19	1472708	1472709	0	C19orf25	exon	225	shore	0	Transcription	61.6667	64	21.8063
chr19:1472910	chr19	1472910	1472911	0	C19orf25	exon	23	shore	0	Transcription	81.75	81.5	8.21446
chr19:15235512	chr19	15235512	15235513	0	ILVBL	promoter	398	shore	0	Promoter	2.08333	0	7.21688
chr19:1528142	chr19	1528142	1528143	0	PLK5	promoter	1460	shore	0	Heterochrom/ low signal/ Repetitive/CNV	93.25	96	8.11424
chr19:15422813	chr19	15422813	15422814	0	BRD4	intron	19446	open sea	0	Transcription	1.75	0	6.06218
chr19:15443044	chr19	15443044	15443045	0	BRD4	promoter	0	island	0	Promoter	4.16667	0	14.4338
chr19:1557641	chr19	1557641	1557642	0	MEX3D	intron	774	shore	0	Transcription	88.3333	90.5	10.5083
chr19:15742622	chr19	15742622	15742623	1173	CYP4F8	intergenic	47086	open sea	0	Insulator	3.08333	0	10.681
chr19:15813379	chr19	15813379	15813380	5394	CYP4F12	intergenic	20352	open sea	0	Heterochrom/ low signal/ Repetitive/CNV	2.08333	0	7.21688
chr19:1672668	chr19	1672668	1672669	20063	TCF3	intergenic	93	shore	0	Enhancer	37.3333	37	9.6232
chr19:17287682	chr19	17287682	17287683	0	MYO9B	intron	3869	shelf	0	Transcription	97.9167	100	7.21688
chr19:17336749	chr19	17336749	17336750	261	OCEL1	promoter	155	shore	0	Promoter	3.66667	0	12.7017
chr19:17336773	chr19	17336773	17336774	237	OCEL1	promoter	131	shore	0	Promoter	2.75	0	9.52628
chr19:17450988	chr19	17450988	17450989	0	GTPBP3	promoter	1944	shore	0	Transcription	97.5833	100	8.37158
chr19:17621780	chr19	17621780	17621781	0	CTD-3131K8.2	promoter	535	shore	0	Promoter	2.75	0	9.52628
chr19:17874315	chr19	17874315	17874316	0	FCHO1	intron	3151	shelf	0	Transcription	96	100	9.80723
chr19:17896511	chr19	17896511	17896512	0	FCHO1	intron	9066	open sea	0	Transcription	97.9167	100	7.21688
chr19:17957264	chr19	17957264	17957265	0	JAK3	intron	1224	shore	0	Enhancer	2.25	0	7.79423
chr19:18221316	chr19	18221316	18221317	0	MAST3	intron	0	island	0	Enhancer	1.83333	0	6.35085
chr19:1839232	chr19	1839232	1839233	0	REXO1	intron	8455	open sea	0	Transcription	87.4167	88.5	9.94035
chr19:18392889	chr19	18392889	18392890	0	MIR3188	promoter	154	shore	0	Promoter	2.08333	0	7.21688
chr19:18527464	chr19	18527464	18527465	2207	SSBP4	intergenic	185	shore	0	Enhancer	2.08333	0	7.21688
chr19:18716527	chr19	18716527	18716528	0	CRLF1	promoter	0	island	0	Polycomb repressed	1.83333	0	6.35085
chr19:1894758	chr19	1894758	1894759	9211	ABHD17A	intergenic	9149	open sea	0	Enhancer	93.25	97	8.69822
chr19:19006980	chr19	19006980	19006981	0	CERS1	promoter	0	island	0	Transcription	2.75	0	9.52628
chr19:19175868	chr19	19175868	19175869	0	SLC25A42	intron	872	shore	0	Promoter	2.75	0	9.52628
chr19:19302329	chr19	19302329	19302330	0	MEF2BNB-MEF2B	promoter	523	shore	0	Promoter	2.5	0	8.66025
chr19:19383833	chr19	19383833	19383834	0	TM6SF2	intron	0	island	0	Heterochrom/ low signal/ Repetitive/CNV	1.83333	0	6.35085
chr19:19483085	chr19	19483085	19483086	13521	MAU2	intergenic	12865	open sea	0	Transcription	97.6667	100	8.0829
chr19:1963854	chr19	1963854	1963855	0	CSNK1G2	intron	2528	shelf	0	Transcription	90.4167	93.5	11.0574
chr19:20152386	chr19	20152386	20152387	2070	ZNF682	intergenic	2210	shelf	0	Transcription	96.6667	100	11.547
chr19:20277919	chr19	20277919	20277920	0	CTC-260E6.6	promoter	114811	open sea	0	Transcription	2.75	0	9.52628
chr19:20277948	chr19	20277948	20277949	0	CTC-260E6.6	promoter	114840	open sea	0	Transcription	3.41667	0	11.8357
chr19:20277963	chr19	20277963	20277964	0	CTC-260E6.6	promoter	114855	open sea	0	Transcription	3	0	10.3923
chr19:20278004	chr19	20278004	20278005	0	CTC-260E6.6	promoter	114896	open sea	0	Heterochrom/ low signal/ Repetitive/CNV	3.33333	0	11.547
chr19:20278013	chr19	20278013	20278014	0	CTC-260E6.6	promoter	114905	open sea	0	Heterochrom/ low signal/ Repetitive/CNV	2.16667	0	7.50555
chr19:20278275	chr19	20278275	20278276	0	ZNF486	intron	115167	open sea	0	Heterochrom/ low signal/ Repetitive/CNV	2.58333	0	8.94893
chr19:21106716	chr19	21106716	21106717	0	ZNF85	intron	158446	open sea	0	Promoter	1.91667	0	6.63953
chr19:22234549	chr19	22234549	22234550	702	ZNF257	promoter	40965	open sea	0	Heterochrom/ low signal/ Repetitive/CNV	98	100	6.9282
chr19:2307942	chr19	2307942	2307943	0	LINGO3	intron	0	island	0	Polycomb repressed	17	11	15.4684
chr19:2311996	chr19	2311996	2311997	3839	LINGO3	intergenic	3903	shelf	0	Heterochrom/ low signal/ Repetitive/CNV	91.8333	92	8.67424
chr19:2323472	chr19	2323472	2323473	0	LSM7	intron	438	shore	0	Transcription	88.0833	87	9.52946
chr19:2323947	chr19	2323947	2323948	0	LSM7	intron	0	island	0	Transcription	75.5833	76	12.4423
chr19:2351751	chr19	2351751	2351752	0	SPPL2B	intron	0	island	0	Transcription	91.6667	90.5	8.55287
chr19:2878394	chr19	2878394	2878395	0	ZNF556	exon	10533	open sea	0	Heterochrom/ low signal/ Repetitive/CNV	97.1667	100	9.81495
chr19:30017351	chr19	30017351	30017352	0	CTC-525D6.2	promoter	0	island	0	Polycomb repressed	2.08333	0	7.21688
chr19:30302924	chr19	30302924	30302925	0	CCNE1	promoter	0	island	0	Enhancer	2.08333	0	7.21688
chr19:30488923	chr19	30488923	30488924	0	URI1	intron	55057	open sea	0	Transcription	97.6667	100	8.0829
chr19:3061465	chr19	3061465	3061466	0	AES	promoter	0	island	0	Promoter	2.08333	0	7.21688
chr19:30717963	chr19	30717963	30717964	0	AC005597.1	promoter	0	island	0	Poised Promoter	1.91667	0	6.63953
chr19:31843301	chr19	31843301	31843302	0	AC007796.1	intron	251	shore	0	Heterochrom/ low signal/ Repetitive/CNV	2.33333	0	8.0829
chr19:3270700	chr19	3270700	3270701	0	CELF5	intron	4906	open sea	0	Heterochrom/ low signal/ Repetitive/CNV	2.08333	0	7.21688
chr19:3285038	chr19	3285038	3285039	0	CELF5	intron	816	shore	0	Enhancer	2.08333	0	7.21688
chr19:3285496	chr19	3285496	3285497	0	CELF5	intron	358	shore	0	Heterochrom/ low signal/ Repetitive/CNV	2.5	0	8.66025
chr19:33717967	chr19	33717967	33717968	1210	SLC7A10	promoter	36	shore	0	Polycomb repressed	2.33333	0	8.0829
chr19:33717981	chr19	33717981	33717982	1224	SLC7A10	promoter	50	shore	0	Polycomb repressed	1.83333	0	6.35085
chr19:3396894	chr19	3396894	3396895	0	NFIC	intron	1732	shore	0	Transcription	97.9167	100	7.21688
chr19:34112749	chr19	34112749	34112750	109	CHST8	promoter	0	island	0	Heterochrom/ low signal/ Repetitive/CNV	2.08333	0	7.21688
chr19:35491388	chr19	35491388	35491389	0	GRAMD1A	promoter	0	island	0	Promoter	2.08333	0	7.21688
chr19:3562247	chr19	3562247	3562248	0	MFSD12	intron	3953	shelf	0	Heterochrom/ low signal/ Repetitive/CNV	98.0833	100	6.63953
chr19:35632577	chr19	35632577	35632578	0	FXYD1	promoter	4	shore	0	Promoter	2.08333	0	7.21688
chr19:36132567	chr19	36132567	36132568	77	ETV2	promoter	1584	shore	0	Enhancer	2.33333	0	8.0829
chr19:36621416	chr19	36621416	36621417	4566	TBCB	intergenic	2282	shelf	0	Transcription	97.5833	100	8.37158
chr19:3687816	chr19	3687816	3687817	0	PIP5K1C	intron	0	island	0	Enhancer	2.08333	0	7.21688
chr19:37015570	chr19	37015570	37015571	0	ZNF260	intron	3347	shelf	0	Transcription	97.1667	100	9.81495
chr19:3719197	chr19	3719197	3719198	0	TJP3	intron	2265	shelf	0	Insulator	12.5	0	22.6134
chr19:37840659	chr19	37840659	37840660	0	HKR1	intron	14902	open sea	0	Transcription	98	100	6.9282
chr19:39055860	chr19	39055860	39055861	0	RYR1	promoter	0	island	0	Enhancer	1.83333	0	6.35085
chr19:39283291	chr19	39283291	39283292	901	LGALS7B	intergenic	0	island	0	Promoter	1.75	0	6.06218
chr19:39993755	chr19	39993755	39993756	0	DLL3	intron	0	island	0	Insulator	2.5	0	8.66025
chr19:40027772	chr19	40027772	40027773	1115	EID2	intergenic	2352	shelf	0	Heterochrom/ low signal/ Repetitive/CNV	97.9167	100	7.21688
chr19:406818	chr19	406818	406819	0	C2CD4C	exon	191	shore	0	Heterochrom/ low signal/ Repetitive/CNV	69.4167	70	8.84676
chr19:40697580	chr19	40697580	40697581	68	MAP3K10	promoter	0	island	0	Promoter	2.75	0	9.52628
chr19:40708033	chr19	40708033	40708034	0	MAP3K10	promoter	3788	shelf	0	Transcription	97.9167	100	7.21688
chr19:407154	chr19	407154	407155	0	C2CD4C	exon	0	island	0	Heterochrom/ low signal/ Repetitive/CNV	91.4167	92	7.65694
chr19:40724388	chr19	40724388	40724389	81	TTC9B	promoter	0	island	0	Polycomb repressed	1.83333	0	6.35085
chr19:42071545	chr19	42071545	42071546	0	CEACAM21	intron	42843	open sea	0	Heterochrom/ low signal/ Repetitive/CNV	1.83333	0	6.35085
chr19:42364720	chr19	42364720	42364721	0	RPS19	promoter	0	island	0	Promoter	2.08333	0	7.21688
chr19:42573445	chr19	42573445	42573446	0	GRIK5	promoter	6488	open sea	0	Polycomb repressed	4.16667	0	14.4338
chr19:42680720	chr19	42680720	42680721	0	POU2F2	promoter	582	shore	0	Poised Promoter	2.08333	0	7.21688
chr19:42746649	chr19	42746649	42746650	0	AC006486.9	promoter	0	island	0	Promoter	2.75	0	9.52628
chr19:42817756	chr19	42817756	42817757	0	TMEM145	promoter	0	island	0	Poised Promoter	2.75	0	9.52628
chr19:42828370	chr19	42828370	42828371	0	TMEM145	promoter	0	island	0	Poised Promoter	1.83333	0	6.35085
chr19:42891712	chr19	42891712	42891713	0	CNFN	intron	65	shore	0	Promoter	1.83333	0	6.35085
chr19:42957030	chr19	42957030	42957031	0	LIPE-AS1	intron	28431	open sea	0	Heterochrom/ low signal/ Repetitive/CNV	2.08333	0	7.21688
chr19:44143870	chr19	44143870	44143871	0	CADM4	intron	360	shore	0	Poised Promoter	2.08333	0	7.21688
chr19:4543826	chr19	4543826	4543827	0	SEMA6B	promoter	0	island	0	Heterochrom/ low signal/ Repetitive/CNV	2.08333	0	7.21688
chr19:45474190	chr19	45474190	45474191	0	CLPTM1	intron	15106	open sea	0	Transcription	97.9167	100	7.21688
chr19:45521997	chr19	45521997	45521998	0	RELB	intron	6436	open sea	0	Transcription	98	100	6.9282
chr19:45859454	chr19	45859454	45859455	0	ERCC2	intron	7474	open sea	0	Transcription	97.6667	100	8.0829
chr19:46314485	chr19	46314485	46314486	0	RSPH6A	promoter	4003	open sea	0	Heterochrom/ low signal/ Repetitive/CNV	97.9167	100	7.21688
chr19:46906944	chr19	46906944	46906945	6682	CCDC8	intergenic	8365	open sea	0	Polycomb repressed	1.91667	0	6.63953
chr19:46929919	chr19	46929919	46929920	13077	CCDC8	intergenic	2147	shelf	0	Poised Promoter	1.91667	0	6.63953
chr19:47138284	chr19	47138284	47138285	341	GNG8	promoter	213	shore	0	Enhancer	2.08333	0	7.21688
chr19:47277884	chr19	47277884	47277885	0	FKRP	intron	12699	open sea	0	Transcription	98.0833	100	6.63953
chr19:47364446	chr19	47364446	47364447	10196	AP2S1	intergenic	0	island	0	Promoter	2.08333	0	7.21688
chr19:47523050	chr19	47523050	47523051	24	NPAS1	promoter	0	island	0	Poised Promoter	1.83333	0	6.35085
chr19:47898766	chr19	47898766	47898767	7612	MEIS3	intergenic	11339	open sea	0	Heterochrom/ low signal/ Repetitive/CNV	97.6667	100	8.0829
chr19:47923204	chr19	47923204	47923205	423	MEIS3	promoter	426	shore	0	Polycomb repressed	2.08333	0	7.21688
chr19:47925344	chr19	47925344	47925345	2563	MEIS3	intergenic	0	island	0	Polycomb repressed	2.08333	0	7.21688
chr19:47933673	chr19	47933673	47933674	0	SLC8A2	exon	0	island	0	Poised Promoter	1.91667	0	6.63953
chr19:48076485	chr19	48076485	48076486	7792	RN7SL322P	intergenic	0	island	0	Enhancer	4.16667	0	14.4338
chr19:48111947	chr19	48111947	48111948	0	CTD-2571L23.8	promoter	0	island	0	Promoter	2.08333	0	7.21688
chr19:48624972	chr19	48624972	48624973	0	LIG1	intron	15744	open sea	0	Transcription	97.9167	100	7.21688
chr19:49242690	chr19	49242690	49242691	0	RASIP1	promoter	0	island	0	Poised Promoter	2.08333	0	7.21688
chr19:49340633	chr19	49340633	49340634	0	PLEKHA4	promoter	0	island	0	Promoter	3	0	10.3923
chr19:49376422	chr19	49376422	49376423	0	PPP1R15A	promoter	493	shore	0	Promoter	2.08333	0	7.21688
chr19:49409936	chr19	49409936	49409937	0	NUCB1	intron	6317	open sea	0	Transcription	97.5833	100	8.37158
chr19:50083985	chr19	50083985	50083986	0	NOSIP	promoter	0	island	0	Promoter	2.75	0	9.52628
chr19:50706804	chr19	50706804	50706805	0	MYH14	promoter	0	island	0	Polycomb repressed	2.08333	0	7.21688
chr19:50860715	chr19	50860715	50860716	0	NR1H2	intron	129	shore	0	Promoter	2.08333	0	7.21688
chr19:50903638	chr19	50903638	50903639	0	POLD1	intron	1837	shore	0	Transcription	97.4167	100	8.94893
chr19:51161522	chr19	51161522	51161523	0	SYT3	promoter	399	shore	0	Heterochrom/ low signal/ Repetitive/CNV	2.08333	0	7.21688
chr19:51246214	chr19	51246214	51246215	15422	GPR32P1	intergenic	14244	open sea	0	Heterochrom/ low signal/ Repetitive/CNV	96.1667	100	8.95274
chr19:51636951	chr19	51636951	51636952	0	SIGLEC9	intron	24774	open sea	0	Heterochrom/ low signal/ Repetitive/CNV	97.5833	100	8.37158
chr19:51697002	chr19	51697002	51697003	369	CTD-3187F8.7	intergenic	11753	open sea	0	Heterochrom/ low signal/ Repetitive/CNV	97.9167	100	7.21688
chr19:519308	chr19	519308	519309	0	TPGS1	exon	0	island	0	Heterochrom/ low signal/ Repetitive/CNV	65.5833	67	16.5225
chr19:51966742	chr19	51966742	51966743	4869	SIGLEC26P	intergenic	41328	open sea	0	Heterochrom/ low signal/ Repetitive/CNV	1.83333	0	6.35085
chr19:52104474	chr19	52104474	52104475	0	AC018755.16	promoter	0	island	0	Promoter	1.83333	0	6.35085
chr19:52216711	chr19	52216711	52216712	0	HAS1	exon	0	island	0	Heterochrom/ low signal/ Repetitive/CNV	97.5	100	8.66025
chr19:52489617	chr19	52489617	52489618	0	ZNF350	intron	21609	open sea	0	Promoter	2.25	0	7.79423
chr19:52960863	chr19	52960863	52960864	0	ZNF578	exon	3617	shelf	0	Heterochrom/ low signal/ Repetitive/CNV	5.5	0	19.0526
chr19:533808	chr19	533808	533809	0	CDC34	intron	911	shore	0	Promoter	85.1667	89	13.1414
chr19:5340019	chr19	5340019	5340020	0	PTPRS	intron	0	island	0	Enhancer	2.75	0	9.52628
chr19:53728726	chr19	53728726	53728727	593	NDUFV2P1	promoter	29091	open sea	0	Heterochrom/ low signal/ Repetitive/CNV	97.9167	100	7.21688
chr19:53749527	chr19	53749527	53749528	0	ZNF677	intron	8290	open sea	0	Heterochrom/ low signal/ Repetitive/CNV	98.0833	100	6.63953
chr19:54411789	chr19	54411789	54411790	797	CACNG7	promoter	0	island	0	Heterochrom/ low signal/ Repetitive/CNV	2.08333	0	7.21688
chr19:54678826	chr19	54678826	54678827	0	MBOAT7	promoter	5648	open sea	0	Heterochrom/ low signal/ Repetitive/CNV	98.0833	100	6.63953
chr19:55086775	chr19	55086775	55086776	0	LILRB1	promoter	48273	open sea	0	Heterochrom/ low signal/ Repetitive/CNV	3.83333	0	13.2791
chr19:5568026	chr19	5568026	5568027	0	TINCR	promoter	86	shore	0	Enhancer	1.83333	0	6.35085
chr19:55790779	chr19	55790779	55790780	0	HSPBP1	exon	67	shore	0	Promoter	49	47.5	15.9829
chr19:55790849	chr19	55790849	55790850	0	HSPBP1	exon	0	island	0	Promoter	48.4167	46.5	14.6502
chr19:55858628	chr19	55858628	55858629	0	SUV420H2	exon	572	shore	0	Heterochrom/ low signal/ Repetitive/CNV	86.5	87.5	11.6033
chr19:55909822	chr19	55909822	55909823	0	RPL28	intron	2986	shelf	0	Promoter	37.4167	36	12.6452
chr19:55910363	chr19	55910363	55910364	0	RPL28	intron	2445	shelf	0	Enhancer	89.8333	93.5	10.6671
chr19:55911020	chr19	55911020	55911021	0	RPL28	intron	1788	shore	0	Transcription	91.5	95.5	10.131
chr19:55919968	chr19	55919968	55919969	822	UBE2S	promoter	151	shore	0	Enhancer	58.3333	63	21.8854
chr19:55989043	chr19	55989043	55989044	0	ZNF628	promoter	871	shore	0	Promoter	93.4167	95.5	7.79812
chr19:55995986	chr19	55995986	55995987	131	ZNF628	promoter	0	island	0	Promoter	23.5	29	12.1094
chr19:56005732	chr19	56005732	56005733	0	SSC5D	intron	360	shore	0	Heterochrom/ low signal/ Repetitive/CNV	58.9167	66	20.9261
chr19:56020735	chr19	56020735	56020736	0	SSC5D	intron	5401	open sea	0	Heterochrom/ low signal/ Repetitive/CNV	91.3333	97	11.9037
chr19:56021021	chr19	56021021	56021022	0	SSC5D	intron	5687	open sea	0	Heterochrom/ low signal/ Repetitive/CNV	93.3333	97	8.62695
chr19:56070273	chr19	56070273	56070274	13363	SBK3	intergenic	8756	open sea	0	Heterochrom/ low signal/ Repetitive/CNV	85.25	83.5	9.72462
chr19:56152055	chr19	56152055	56152056	0	ZNF580	promoter	0	island	0	Promoter	5	0	8.76978
chr19:56189515	chr19	56189515	56189516	0	EPN1	intron	2630	shelf	0	Enhancer	72.9167	75	9.98598
chr19:56189552	chr19	56189552	56189553	0	EPN1	intron	2667	shelf	0	Enhancer	79	75	9.84424
chr19:56189896	chr19	56189896	56189897	0	EPN1	exon	3011	shelf	0	Enhancer	90.1667	93.5	10.2499
chr19:56190015	chr19	56190015	56190016	0	EPN1	exon	3130	shelf	0	Enhancer	94.25	95	6.3978
chr19:56523076	chr19	56523076	56523077	0	NLRP5	intron	74960	open sea	0	Heterochrom/ low signal/ Repetitive/CNV	65.75	64.5	20.737
chr19:56607950	chr19	56607950	56607951	0	ZNF787	intron	839	shore	0	Transcription	97.5	100	7.22999
chr19:56689477	chr19	56689477	56689478	0	GALP	intron	17857	open sea	0	Heterochrom/ low signal/ Repetitive/CNV	43.4167	45	20.2685
chr19:56691607	chr19	56691607	56691608	0	GALP	intron	17446	open sea	0	Heterochrom/ low signal/ Repetitive/CNV	30.25	23	16.8745
chr19:56691627	chr19	56691627	56691628	0	GALP	intron	17426	open sea	0	Heterochrom/ low signal/ Repetitive/CNV	41.5833	35.5	18.0829
chr19:56691817	chr19	56691817	56691818	0	GALP	intron	17236	open sea	0	Heterochrom/ low signal/ Repetitive/CNV	56.4167	54.5	16.3455
chr19:56727354	chr19	56727354	56727355	1180	CTD-2086L14.1	intergenic	1232	shore	0	Heterochrom/ low signal/ Repetitive/CNV	92.25	93	8.35709
chr19:57193162	chr19	57193162	57193163	0	AC007228.5	intron	9786	open sea	0	Heterochrom/ low signal/ Repetitive/CNV	90.1667	89.5	7.38344
chr19:57193293	chr19	57193293	57193294	0	AC007228.5	intron	9917	open sea	0	Heterochrom/ low signal/ Repetitive/CNV	49.5833	53.5	21.4453
chr19:57193301	chr19	57193301	57193302	0	AC007228.5	intron	9925	open sea	0	Heterochrom/ low signal/ Repetitive/CNV	36.5833	38	12.1615
chr19:57193868	chr19	57193868	57193869	0	AC007228.5	intron	10492	open sea	0	Heterochrom/ low signal/ Repetitive/CNV	91.9167	92.5	8.77453
chr19:57602141	chr19	57602141	57602142	24633	RPL7AP69	intergenic	8545	open sea	0	Heterochrom/ low signal/ Repetitive/CNV	88.5	92.5	14.8293
chr19:57639593	chr19	57639593	57639594	0	USP29	promoter	8959	open sea	0	Heterochrom/ low signal/ Repetitive/CNV	37.25	34	19.914
chr19:57684172	chr19	57684172	57684173	2426	CTC-360J11.4	intergenic	321	shore	0	Promoter	49	52	18.6108
chr19:57708469	chr19	57708469	57708470	0	ZNF264	intron	5043	open sea	0	Transcription	91	92.5	8.79049
chr19:57829143	chr19	57829143	57829144	212	CTC-444N24.9	promoter	0	island	0	Heterochrom/ low signal/ Repetitive/CNV	25.75	20	19.5454
chr19:58322160	chr19	58322160	58322161	0	ZNF586	intron	3693	shelf	0	Transcription	84.25	85.5	10.1455
chr19:58520283	chr19	58520283	58520284	0	CTD-2368P22.1	exon	469	shore	0	Transcription	32.25	33	9.12663
chr19:58571596	chr19	58571596	58571597	0	ZNF135	exon	0	island	0	Heterochrom/ low signal/ Repetitive/CNV	70.1667	70	17.7346
chr19:58954966	chr19	58954966	58954967	0	CTD-2619J13.19	exon	2715	shelf	0	Heterochrom/ low signal/ Repetitive/CNV	92	93	9.42916
chr19:58977604	chr19	58977604	58977605	816	ZNF324	promoter	603	shore	0	Enhancer	91.4167	95.5	11.1556
chr19:58983749	chr19	58983749	58983750	0	ZNF324	promoter	236	shore	0	Transcription	89.6667	90.5	8.83519
chr19:59091973	chr19	59091973	59091974	0	CENPBD1P1	promoter	716	shore	0	Transcription	94	96.5	8.48528
chr19:594051	chr19	594051	594052	0	HCN2	intron	1608	shore	0	Heterochrom/ low signal/ Repetitive/CNV	73.4167	75	11.2529
chr19:602406	chr19	602406	602407	0	HCN2	intron	1230	shore	0	Heterochrom/ low signal/ Repetitive/CNV	35.9167	37.5	16.561
chr19:6358734	chr19	6358734	6358735	0	CTB-180A7.3	intron	2706	shelf	0	Heterochrom/ low signal/ Repetitive/CNV	96.0833	100	9.14985
chr19:6361734	chr19	6361734	6361735	0	CLPP	promoter	0	island	0	Promoter	2.08333	0	7.21688
chr19:685263	chr19	685263	685264	255	PRSS57	intergenic	3686	shelf	0	Heterochrom/ low signal/ Repetitive/CNV	94.4167	100	10.37
chr19:6933524	chr19	6933524	6933525	0	EMR1	intron	110919	open sea	0	Heterochrom/ low signal/ Repetitive/CNV	98.0833	100	6.63953
chr19:693499	chr19	693499	693500	0	PRSS57	intron	2571	shelf	0	Polycomb repressed	76.8333	75.5	14.8864
chr19:696417	chr19	696417	696418	956	PRSS57	promoter	5489	open sea	0	Polycomb repressed	72.75	76	13.2055
chr19:696478	chr19	696478	696479	1017	PRSS57	promoter	5550	open sea	0	Polycomb repressed	69.9167	68	11.469
chr19:698371	chr19	698371	698372	2910	PRSS57	intergenic	7443	open sea	0	Polycomb repressed	37.25	36	17.0461
chr19:698689	chr19	698689	698690	3228	PRSS57	intergenic	7761	open sea	0	Heterochrom/ low signal/ Repetitive/CNV	61	57.5	13.4096
chr19:698797	chr19	698797	698798	3336	PRSS57	intergenic	7869	open sea	0	Heterochrom/ low signal/ Repetitive/CNV	38.3333	39	17.5775
chr19:701654	chr19	701654	701655	6193	PRSS57	intergenic	6874	open sea	0	Heterochrom/ low signal/ Repetitive/CNV	54.5833	55	10.0042
chr19:708601	chr19	708601	708602	349	PALM	promoter	0	island	0	Heterochrom/ low signal/ Repetitive/CNV	61.4167	65.5	20.4959
chr19:7239693	chr19	7239693	7239694	0	INSR	intron	27689	open sea	0	Insulator	97.9167	100	7.21688
chr19:778874	chr19	778874	778875	2125	AC006273.4	intergenic	16484	open sea	0	Heterochrom/ low signal/ Repetitive/CNV	67.1667	67	14.3136
chr19:7837653	chr19	7837653	7837654	3161	CLEC4M	intergenic	15277	open sea	0	Promoter	4.33333	0	10.1205
chr19:7865862	chr19	7865862	7865863	10354	CLEC4GP1	intergenic	11304	open sea	0	Heterochrom/ low signal/ Repetitive/CNV	97.5833	100	8.37158
chr19:796205	chr19	796205	796206	867	PTBP1	promoter	299	shore	0	Promoter	91.75	95	9.64012
chr19:7981378	chr19	7981378	7981379	0	TGFBR3L	promoter	0	island	0	Poised Promoter	2.08333	0	7.21688
chr19:7990501	chr19	7990501	7990502	0	CTXN1	promoter	0	island	0	Enhancer	2.08333	0	7.21688
chr19:840212	chr19	840212	840213	748	PRTN3	promoter	3254	shelf	0	Heterochrom/ low signal/ Repetitive/CNV	87.6667	88.5	10.9904
chr19:842867	chr19	842867	842868	0	PRTN3	promoter	599	shore	0	Transcription	61.6667	64	15.005
chr19:843752	chr19	843752	843753	0	PRTN3	intron	0	island	0	Transcription	3.41667	0	6.98646
chr19:845016	chr19	845016	845017	0	PRTN3	intron	930	shore	0	Enhancer	26.5	26.5	12.6742
chr19:8773874	chr19	8773874	8773875	12802	AC092566.1	intergenic	33937	open sea	0	Heterochrom/ low signal/ Repetitive/CNV	2.5	0	8.66025
chr19:8942563	chr19	8942563	8942564	0	ZNF558	promoter	143	shore	0	Promoter	3.66667	0	12.7017
chr19:8943590	chr19	8943590	8943591	0	MBD3L1	promoter	500	shore	0	Enhancer	1.83333	0	6.35085
chr19:920804	chr19	920804	920805	0	KISS1R	exon	16	shore	0	Promoter	5	0	11.9773
chr19:920892	chr19	920892	920893	0	KISS1R	exon	104	shore	0	Promoter	5.25	2.5	9.25522
chr2:10219429	chr2	10219429	10219430	0	CYS1	intron	371	shore	0	Promoter	2.16667	0	7.50555
chr2:10220776	chr2	10220776	10220777	0	CYS1	promoter	0	island	0	Promoter	2.75	0	9.52628
chr2:105545376	chr2	105545376	105545377	2865	RP11-13J10.1	intergenic	55384	open sea	0	Polycomb repressed	95.4167	100	9.02983
chr2:106681738	chr2	106681738	106681739	0	C2orf40	promoter	242	shore	0	Polycomb repressed	2.08333	0	7.21688
chr2:106681740	chr2	106681740	106681741	0	C2orf40	promoter	240	shore	0	Polycomb repressed	2.08333	0	7.21688
chr2:107748594	chr2	107748594	107748595	122550	AC006227.1	intergenic	244377	open sea	0	Heterochrom/ low signal/ Repetitive/CNV	3.5	0	12.1244
chr2:10803857	chr2	10803857	10803858	0	NOL10	intron	25865	open sea	0	Transcription	96.3333	100	9.06876
chr2:10861846	chr2	10861846	10861847	0	ATP6V1C2	exon	0	island	0	Poised Promoter	2.75	0	9.52628
chr2:10861856	chr2	10861856	10861857	0	ATP6V1C2	exon	0	island	0	Poised Promoter	2.08333	0	7.21688
chr2:110371214	chr2	110371214	110371215	0	SEPT10	promoter	0	island	0	Promoter	2.08333	0	7.21688
chr2:112623636	chr2	112623636	112623637	0	AC093166.4	intron	17699	open sea	0	Transcription	98.1667	100	6.35085
chr2:112967960	chr2	112967960	112967961	1139	ZC3H8	intergenic	22937	open sea	0	Transcription	98.1667	100	6.35085
chr2:113190428	chr2	113190428	113190429	0	RGPD8	intron	0	island	0	Promoter	3.08333	0	10.681
chr2:113190796	chr2	113190796	113190797	0	RGPD8	intron	0	island	0	Promoter	3.41667	0	7.98246
chr2:114082213	chr2	114082213	114082214	45685	PAX8	intergenic	33157	open sea	0	Enhancer	1.75	0	6.06218
chr2:114341660	chr2	114341660	114341661	1	WASH2P	promoter	0	island	0	Promoter	2.08333	0	7.21688
chr2:114535542	chr2	114535542	114535543	21141	SLC35F5	intergenic	20920	open sea	0	Heterochrom/ low signal/ Repetitive/CNV	97.9167	100	7.21688
chr2:1163941	chr2	1163941	1163942	0	SNTG2	intron	120	shore	0	Heterochrom/ low signal/ Repetitive/CNV	93.25	97	8.64581
chr2:118982123	chr2	118982123	118982124	38160	AC093901.1	intergenic	0	island	0	Promoter	1.75	0	6.06218
chr2:119532066	chr2	119532066	119532067	59207	RP11-19E11.1	intergenic	0	island	0	Polycomb repressed	2.33333	0	8.0829
chr2:119600946	chr2	119600946	119600947	0	EN1	intron	0	island	0	Polycomb repressed	2.5	0	8.66025
chr2:121499178	chr2	121499178	121499179	0	GLI2	intron	48	shore	0	Polycomb repressed	2.08333	0	7.21688
chr2:122283082	chr2	122283082	122283083	0	CLASP1	intron	4536	open sea	0	Transcription	97.9167	100	7.21688
chr2:127917684	chr2	127917684	127917685	9900	NIFKP9	intergenic	52395	open sea	0	Polycomb repressed	96.6667	100	11.547
chr2:128421952	chr2	128421952	128421953	0	LIMS2	exon	0	island	0	Polycomb repressed	2.08333	0	7.21688
chr2:128607780	chr2	128607780	128607781	0	POLR2D	intron	7697	open sea	0	Transcription	95.8333	100	8.14453
chr2:128839149	chr2	128839149	128839150	9622	UGGT1	intergenic	9512	open sea	0	Heterochrom/ low signal/ Repetitive/CNV	97.9167	100	7.21688
chr2:128989769	chr2	128989769	128989770	4518	HS6ST1	intergenic	738	shore	0	Heterochrom/ low signal/ Repetitive/CNV	97.3333	100	6.733
chr2:129076361	chr2	129076361	129076362	209	HS6ST1	promoter	0	island	0	Enhancer	2.08333	0	7.21688
chr2:130901391	chr2	130901391	130901392	0	CCDC74B	promoter	727	shore	0	Enhancer	2.08333	0	7.21688
chr2:131185399	chr2	131185399	131185400	0	FAR2P2	promoter	0	island	0	Promoter	3.33333	0	11.547
chr2:131185553	chr2	131185553	131185554	0	FAR2P2	promoter	0	island	0	Promoter	8.5	0	21.2838
chr2:131513511	chr2	131513511	131513512	0	AMER3	promoter	0	island	0	Polycomb repressed	2.08333	0	7.21688
chr2:137618565	chr2	137618565	137618566	0	THSD7B	intron	94868	open sea	0	Heterochrom/ low signal/ Repetitive/CNV	96.9167	100	7.57338
chr2:1426287	chr2	1426287	1426288	0	TPO	intron	54469	open sea	0	Heterochrom/ low signal/ Repetitive/CNV	84.1667	80.5	14.0637
chr2:144095226	chr2	144095226	144095227	0	ARHGAP15	intron	599438	open sea	0	Heterochrom/ low signal/ Repetitive/CNV	97.1667	100	9.81495
chr2:1442878	chr2	1442878	1442879	0	TPO	exon	37878	open sea	0	Heterochrom/ low signal/ Repetitive/CNV	36.3333	36	14.1956
chr2:1452024	chr2	1452024	1452025	0	TPO	intron	28732	open sea	0	Heterochrom/ low signal/ Repetitive/CNV	67.6667	70	12.8015
chr2:14772676	chr2	14772676	14772677	131	FAM84A	promoter	0	island	0	Polycomb repressed	1.75	0	6.06218
chr2:149292558	chr2	149292558	149292559	16752	MBD5	intergenic	109111	open sea	0	Heterochrom/ low signal/ Repetitive/CNV	96.9167	100	7.71608
chr2:153624347	chr2	153624347	153624348	6579	ARL6IP6	intergenic	48793	open sea	0	Heterochrom/ low signal/ Repetitive/CNV	96	100	9.80723
chr2:159817704	chr2	159817704	159817705	7439	TANC1	intergenic	7148	open sea	0	Heterochrom/ low signal/ Repetitive/CNV	94.75	100	8.40049
chr2:1601352	chr2	1601352	1601353	0	AC144450.1	intron	5331	open sea	0	Heterochrom/ low signal/ Repetitive/CNV	87.25	86	10.0555
chr2:1601836	chr2	1601836	1601837	0	AC144450.1	intron	5815	open sea	0	Heterochrom/ low signal/ Repetitive/CNV	71.75	69.5	12.144
chr2:1609476	chr2	1609476	1609477	0	AC144450.1	intron	13455	open sea	0	Heterochrom/ low signal/ Repetitive/CNV	58.8333	58.5	20.8842
chr2:161264443	chr2	161264443	161264444	0	RBMS1	promoter	0	island	0	Polycomb repressed	2.08333	0	7.21688
chr2:161264560	chr2	161264560	161264561	0	RBMS1	promoter	99	shore	0	Polycomb repressed	2.75	0	9.52628
chr2:162272604	chr2	162272604	162272605	0	TBR1	promoter	688	shore	0	Poised Promoter	2.08333	0	7.21688
chr2:162275788	chr2	162275788	162275789	0	TBR1	promoter	191	shore	0	Polycomb repressed	1.83333	0	6.35085
chr2:169077032	chr2	169077032	169077033	0	STK39	intron	25916	open sea	0	Polycomb repressed	98	100	6.9282
chr2:172240892	chr2	172240892	172240893	0	METTL8	intron	49470	open sea	0	Transcription	97.9167	100	7.21688
chr2:172965985	chr2	172965985	172965986	0	DLX2	promoter	0	island	0	Poised Promoter	1.83333	0	6.35085
chr2:173190468	chr2	173190468	173190469	2002	AC104088.1	intergenic	90369	open sea	0	Heterochrom/ low signal/ Repetitive/CNV	97.6667	100	8.0829
chr2:1732766	chr2	1732766	1732767	0	PXDN	intron	14065	open sea	0	Heterochrom/ low signal/ Repetitive/CNV	86.1667	89	18.0496
chr2:173292226	chr2	173292226	173292227	0	ITGA6	promoter	0	island	0	Poised Promoter	2.75	0	9.52628
chr2:174510046	chr2	174510046	174510047	60627	AC013410.2	intergenic	289677	open sea	0	Heterochrom/ low signal/ Repetitive/CNV	98	100	6.9282
chr2:175191004	chr2	175191004	175191005	0	AC018470.4	exon	0	island	0	Poised Promoter	2.08333	0	7.21688
chr2:175207497	chr2	175207497	175207498	4276	SP9	intergenic	0	island	0	Poised Promoter	1.83333	0	6.35085
chr2:175929039	chr2	175929039	175929040	7936	ATF2	intergenic	58749	open sea	0	Transcription	97.5833	100	8.37158
chr2:176945047	chr2	176945047	176945048	0	EVX2	exon	0	island	0	Polycomb repressed	2.33333	0	8.0829
chr2:176945137	chr2	176945137	176945138	0	EVX2	exon	0	island	0	Polycomb repressed	2.08333	0	7.21688
chr2:176957473	chr2	176957473	176957474	143	HOXD13	promoter	0	island	0	Polycomb repressed	2.08333	0	7.21688
chr2:176958316	chr2	176958316	176958317	0	HOXD13	exon	36	shore	0	Polycomb repressed	1.91667	0	6.63953
chr2:176972661	chr2	176972661	176972662	0	HOXD11	promoter	355	shore	0	Polycomb repressed	3.58333	0	8.37158
chr2:177030375	chr2	177030375	177030376	0	RP11-387A1.5	exon	433	shore	0	Polycomb repressed	2.33333	0	8.0829
chr2:177052903	chr2	177052903	177052904	0	HOXD-AS1	promoter	52	shore	0	Poised Promoter	1.91667	0	6.63953
chr2:17760539	chr2	17760539	17760540	0	VSNL1	intron	38517	open sea	0	Enhancer	97.9167	100	7.21688
chr2:182375100	chr2	182375100	182375101	0	ITGA4	intron	52070	open sea	0	Transcription	91.6667	100	12.3091
chr2:182545253	chr2	182545253	182545254	0	CERKL	exon	2618	shelf	0	Polycomb repressed	3.33333	0	11.547
chr2:1867702	chr2	1867702	1867703	0	MYT1L	intron	20793	open sea	0	Heterochrom/ low signal/ Repetitive/CNV	93.5	97	8.60761
chr2:187558983	chr2	187558983	187558984	0	AC017101.10	exon	0	island	0	Promoter	1.83333	0	6.35085
chr2:187559011	chr2	187559011	187559012	0	AC017101.10	exon	0	island	0	Promoter	2.33333	0	8.0829
chr2:191790089	chr2	191790089	191790090	0	GLS	promoter	43489	open sea	0	Transcription	98.1667	100	6.35085
chr2:192224426	chr2	192224426	192224427	0	MYO1B	intron	113485	open sea	0	Heterochrom/ low signal/ Repetitive/CNV	97.5833	100	8.37158
chr2:198175382	chr2	198175382	198175383	0	ANKRD44	promoter	0	island	0	Promoter	1.83333	0	6.35085
chr2:198394178	chr2	198394178	198394179	0	HSPE1-MOB4	intron	12876	open sea	0	Transcription	98.1667	100	6.35085
chr2:202744910	chr2	202744910	202744911	0	CDK15	intron	98754	open sea	0	Polycomb repressed	1.83333	0	6.35085
chr2:206981196	chr2	206981196	206981197	0	AC007383.4	exon	30582	open sea	0	Transcription	98	100	6.9282
chr2:208528267	chr2	208528267	208528268	0	AC079767.4	intron	17813	open sea	0	Enhancer	97.1667	100	9.81495
chr2:2089675	chr2	2089675	2089676	0	MYT1L	intron	99523	open sea	0	Heterochrom/ low signal/ Repetitive/CNV	78.25	80.5	11.2906
chr2:214063	chr2	214063	214064	3664	SH3YL1	intergenic	0	island	0	Heterochrom/ low signal/ Repetitive/CNV	92.8333	97.5	12.0063
chr2:216972769	chr2	216972769	216972770	0	XRCC5	promoter	1034	shore	0	Transcription	97.1667	100	9.81495
chr2:218083773	chr2	218083773	218083774	32503	RN7SKP43	intergenic	408558	open sea	0	Enhancer	1.83333	0	6.35085
chr2:219266754	chr2	219266754	219266755	0	CTDSP1	promoter	1197	shore	0	Transcription	2.75	0	9.52628
chr2:219867528	chr2	219867528	219867529	0	AC097468.4	promoter	0	island	0	Poised Promoter	1.83333	0	6.35085
chr2:219924341	chr2	219924341	219924342	0	IHH	promoter	429	shore	0	Polycomb repressed	2.08333	0	7.21688
chr2:220307073	chr2	220307073	220307074	0	SPEG	promoter	0	island	0	Poised Promoter	2.08333	0	7.21688
chr2:223867425	chr2	223867425	223867426	49104	KCNE4	intergenic	50149	open sea	0	Heterochrom/ low signal/ Repetitive/CNV	96.5833	100	8.5966
chr2:228028741	chr2	228028741	228028742	0	COL4A4	promoter	0	island	0	Promoter	4.16667	0	14.4338
chr2:228190117	chr2	228190117	228190118	0	MFF	promoter	0	island	0	Promoter	4.16667	0	14.4338
chr2:228382277	chr2	228382277	228382278	0	AGFG1	intron	44401	open sea	0	Enhancer	2.58333	0	8.94893
chr2:230578490	chr2	230578490	230578491	0	DNER	intron	0	island	0	Poised Promoter	1.91667	0	6.63953
chr2:230580059	chr2	230580059	230580060	784	DNER	promoter	77	shore	0	Poised Promoter	4.16667	0	14.4338
chr2:230785195	chr2	230785195	230785196	0	TRIP12	promoter	715	shore	0	Promoter	3.41667	0	11.8357
chr2:232083567	chr2	232083567	232083568	0	ARMC9	intron	19950	open sea	0	Transcription	98.1667	100	6.35085
chr2:232723024	chr2	232723024	232723025	33925	MIR1471	intergenic	42220	open sea	0	Heterochrom/ low signal/ Repetitive/CNV	98.0833	100	6.63953
chr2:232790505	chr2	232790505	232790506	0	NPPC	intron	0	island	0	Poised Promoter	1.83333	0	6.35085
chr2:233792459	chr2	233792459	233792460	0	NGEF	intron	0	island	0	Polycomb repressed	2.08333	0	7.21688
chr2:2338726	chr2	2338726	2338727	3693	MYT1L	intergenic	145009	open sea	0	Heterochrom/ low signal/ Repetitive/CNV	84.75	87.5	15.8809
chr2:233987984	chr2	233987984	233987985	0	INPP5D	intron	62665	open sea	0	Transcription	96.6667	100	8.33757
chr2:234263347	chr2	234263347	234263348	0	AC019221.4	promoter	102611	open sea	0	Promoter	2.08333	0	7.21688
chr2:237101243	chr2	237101243	237101244	0	AC079135.1	intron	12779	open sea	0	Heterochrom/ low signal/ Repetitive/CNV	90.5	94	9.97725
chr2:237166451	chr2	237166451	237166452	0	ASB18	intron	19874	open sea	0	Heterochrom/ low signal/ Repetitive/CNV	82	84	10.5141
chr2:237454344	chr2	237454344	237454345	22083	ACKR3	intergenic	21965	open sea	0	Enhancer	5.83333	2	8.39733
chr2:237509645	chr2	237509645	237509646	18643	ACKR3	intergenic	32381	open sea	0	Heterochrom/ low signal/ Repetitive/CNV	92.75	96.5	10.3056
chr2:237901413	chr2	237901413	237901414	22431	RNU6-1051P	intergenic	92589	open sea	0	Polycomb repressed	88.3333	92.5	11.3084
chr2:239042175	chr2	239042175	239042176	246	ESPNL	intergenic	1856	shore	0	Heterochrom/ low signal/ Repetitive/CNV	8.16667	3	12.4523
chr2:239140205	chr2	239140205	239140206	0	AC016757.3	promoter	0	island	0	Poised Promoter	7.91667	4.5	9.59601
chr2:239228473	chr2	239228473	239228474	606	TRAF3IP1	promoter	399	shore	0	Promoter	20.75	21	16.46
chr2:239334663	chr2	239334663	239334664	717	ASB1	promoter	495	shore	0	Promoter	33.9167	35.5	19.0857
chr2:239334757	chr2	239334757	239334758	623	ASB1	promoter	401	shore	0	Promoter	38.4167	33.5	21.2836
chr2:239334765	chr2	239334765	239334766	615	ASB1	promoter	393	shore	0	Promoter	56.6667	61	19.3312
chr2:240285933	chr2	240285933	240285934	0	HDAC4	intron	35842	open sea	0	Transcription	69.3333	69.5	12.5722
chr2:240423634	chr2	240423634	240423635	76358	AC079612.1	intergenic	25438	open sea	0	Heterochrom/ low signal/ Repetitive/CNV	44.9167	44	12.2286
chr2:240424856	chr2	240424856	240424857	75136	AC079612.1	intergenic	24216	open sea	0	Heterochrom/ low signal/ Repetitive/CNV	83.25	83.5	9.98294
chr2:240493980	chr2	240493980	240493981	6012	AC079612.1	intergenic	44215	open sea	0	Heterochrom/ low signal/ Repetitive/CNV	93.75	100	8.46517
chr2:240659483	chr2	240659483	240659484	2250	RP11-315F22.1	intergenic	9277	open sea	0	Heterochrom/ low signal/ Repetitive/CNV	87.5833	87.5	11.3094
chr2:240667781	chr2	240667781	240667782	10548	RP11-315F22.1	intergenic	17575	open sea	0	Heterochrom/ low signal/ Repetitive/CNV	40.5833	38	13.0625
chr2:241087385	chr2	241087385	241087386	3405	OTOS	intergenic	10017	open sea	0	Transcription	83.5833	81.5	13.0416
chr2:241227036	chr2	241227036	241227037	25758	AC124861.2	intergenic	35273	open sea	0	Heterochrom/ low signal/ Repetitive/CNV	56.4167	58	16.5884
chr2:241313584	chr2	241313584	241313585	61501	GPC1	intergenic	19175	open sea	0	Heterochrom/ low signal/ Repetitive/CNV	90.5	91.5	6.94786
chr2:241345258	chr2	241345258	241345259	29827	GPC1	intergenic	29150	open sea	0	Heterochrom/ low signal/ Repetitive/CNV	76.1667	80	14.1603
chr2:241418205	chr2	241418205	241418206	631	ANKMY1	intergenic	14010	open sea	0	Heterochrom/ low signal/ Repetitive/CNV	92	94	9.96357
chr2:241418532	chr2	241418532	241418533	304	ANKMY1	intergenic	14337	open sea	0	Heterochrom/ low signal/ Repetitive/CNV	94.75	100	8.04674
chr2:241459434	chr2	241459434	241459435	0	ANKMY1	exon	196	shore	0	Transcription	64.25	58	17.0194
chr2:241477461	chr2	241477461	241477462	0	ANKMY1	intron	17413	open sea	0	Transcription	91.6667	92	10.0755
chr2:241519850	chr2	241519850	241519851	0	RNPEPL1	exon	5770	open sea	0	Enhancer	24.3333	26	8.80427
chr2:241612387	chr2	241612387	241612388	3445	AQP12B	intergenic	0	island	0	Heterochrom/ low signal/ Repetitive/CNV	6.91667	0	9.68089
chr2:241640238	chr2	241640238	241640239	2337	AQP12A	intergenic	169	shore	0	Heterochrom/ low signal/ Repetitive/CNV	62.75	58	13.0949
chr2:241721408	chr2	241721408	241721409	0	KIF1A	intron	0	island	0	Heterochrom/ low signal/ Repetitive/CNV	95	100	7.54381
chr2:241734165	chr2	241734165	241734166	0	KIF1A	intron	12050	open sea	0	Heterochrom/ low signal/ Repetitive/CNV	92.3333	93	7.93534
chr2:241873273	chr2	241873273	241873274	0	AC104809.3	promoter	14737	open sea	0	Heterochrom/ low signal/ Repetitive/CNV	92.6667	97	11.0974
chr2:241888143	chr2	241888143	241888144	0	AC104809.3	promoter	17559	open sea	0	Heterochrom/ low signal/ Repetitive/CNV	91.9167	92	6.55686
chr2:242024043	chr2	242024043	242024044	0	MTERFD2	intron	17498	open sea	0	Transcription	88.25	88	7.16208
chr2:242139881	chr2	242139881	242139882	0	ANO7	intron	0	island	0	Heterochrom/ low signal/ Repetitive/CNV	45	41.5	20.0409
chr2:242355488	chr2	242355488	242355489	0	FARP2	intron	59286	open sea	0	Transcription	79.6667	83	17.9916
chr2:243154124	chr2	243154124	243154125	6245	ABC7-43041300I9.1	intergenic	122561	open sea	51796	Insulator	47.0833	46.5	14.9633
chr2:2510421	chr2	2510421	2510422	135337	AC018685.1	intergenic	143685	open sea	0	Heterochrom/ low signal/ Repetitive/CNV	91.3333	90	8.49955
chr2:25143547	chr2	25143547	25143548	838	ADCY3	promoter	0	island	0	Promoter	2.08333	0	7.21688
chr2:25589080	chr2	25589080	25589081	2959	AC012074.2	intergenic	10594	open sea	0	Enhancer	98	100	6.9282
chr2:25853116	chr2	25853116	25853117	0	DTNB	intron	42784	open sea	0	Heterochrom/ low signal/ Repetitive/CNV	97.9167	100	7.21688
chr2:26396359	chr2	26396359	26396360	0	GAREML	intron	0	island	0	Polycomb repressed	2.08333	0	7.21688
chr2:26407965	chr2	26407965	26407966	0	GAREML	promoter	0	island	0	Promoter	2.75	0	9.52628
chr2:265650	chr2	265650	265651	0	ACP1	promoter	411	shore	0	Promoter	47.25	50	13.7585
chr2:26915873	chr2	26915873	26915874	0	KCNK3	exon	0	island	0	Polycomb repressed	1.83333	0	6.35085
chr2:27071488	chr2	27071488	27071489	0	DPYSL5	intron	0	island	0	Polycomb repressed	2.5	0	8.66025
chr2:27484896	chr2	27484896	27484897	0	SLC30A3	exon	0	island	0	Polycomb repressed	2.75	0	6.8374
chr2:28008359	chr2	28008359	28008360	0	AC110084.1	intron	13414	open sea	0	Transcription	97.9167	100	7.21688
chr2:29237440	chr2	29237440	29237441	0	FAM179A	intron	100541	open sea	0	Enhancer	2.5	0	8.66025
chr2:3032013	chr2	3032013	3032014	0	AC019118.2	intron	31357	open sea	0	Heterochrom/ low signal/ Repetitive/CNV	84.3333	85.5	12.9498
chr2:30454728	chr2	30454728	30454729	0	LBH	promoter	0	island	0	Promoter	2.08333	0	7.21688
chr2:319131	chr2	319131	319132	0	AC079779.6	intron	3960	shelf	0	Heterochrom/ low signal/ Repetitive/CNV	75.4167	74	15.4653
chr2:32642050	chr2	32642050	32642051	0	BIRC6	intron	58784	open sea	0	Transcription	2.75	0	9.52628
chr2:3380318	chr2	3380318	3380319	0	TSSC1	intron	1024	shore	0	Enhancer	93.1667	93	7.92961
chr2:348828	chr2	348828	348829	6709	AC079779.6	intergenic	33657	open sea	0	Heterochrom/ low signal/ Repetitive/CNV	85.1667	85.5	9.97117
chr2:39103452	chr2	39103452	39103453	0	MORN2	promoter	237	shore	0	Promoter	1.75	0	6.06218
chr2:3912974	chr2	3912974	3912975	17972	AC019172.2	intergenic	78655	open sea	0	Heterochrom/ low signal/ Repetitive/CNV	92.5833	94	7.95965
chr2:40788184	chr2	40788184	40788185	0	SLC8A1	intron	109466	open sea	0	Heterochrom/ low signal/ Repetitive/CNV	97.9167	100	7.21688
chr2:42926780	chr2	42926780	42926781	0	MTA3	intron	92883	open sea	0	Transcription	97.9167	100	7.21688
chr2:42992587	chr2	42992587	42992588	1185	OXER1	promoter	27076	open sea	0	Heterochrom/ low signal/ Repetitive/CNV	98.0833	100	6.63953
chr2:445672	chr2	445672	445673	23368	AC105393.2	intergenic	18090	open sea	0	Heterochrom/ low signal/ Repetitive/CNV	82.8333	81	11.3365
chr2:448738	chr2	448738	448739	26434	AC105393.2	intergenic	19109	open sea	0	Heterochrom/ low signal/ Repetitive/CNV	76	73	13.1564
chr2:45179753	chr2	45179753	45179754	2047	AC012354.6	intergenic	0	island	0	Poised Promoter	2.25	0	7.79423
chr2:45231421	chr2	45231421	45231422	876	SIX2	intergenic	0	island	0	Polycomb repressed	2.25	0	7.79423
chr2:45236861	chr2	45236861	45236862	291	SIX2	promoter	0	island	0	Polycomb repressed	2.08333	0	7.21688
chr2:45870660	chr2	45870660	45870661	7821	PRKCE	intergenic	34	shore	0	Poised Promoter	1.83333	0	6.35085
chr2:46183140	chr2	46183140	46183141	0	PRKCE	intron	303454	open sea	0	Heterochrom/ low signal/ Repetitive/CNV	97.6667	100	8.0829
chr2:464257	chr2	464257	464258	26684	AC093326.1	intergenic	3590	shelf	0	Heterochrom/ low signal/ Repetitive/CNV	47.1667	48	19.7569
chr2:47797578	chr2	47797578	47797579	0	KCNK12	promoter	0	island	0	Polycomb repressed	2.08333	0	7.21688
chr2:4942484	chr2	4942484	4942485	50380	RNU6-649P	intergenic	786039	open sea	0	Heterochrom/ low signal/ Repetitive/CNV	91.4167	92	8.24024
chr2:49800570	chr2	49800570	49800571	305188	RPL7P13	intergenic	773473	open sea	0	Heterochrom/ low signal/ Repetitive/CNV	98	100	6.9282
chr2:50574057	chr2	50574057	50574058	0	NRXN1	exon	0	island	0	Heterochrom/ low signal/ Repetitive/CNV	2.08333	0	7.21688
chr2:51264278	chr2	51264278	51264279	0	AC007682.1	intron	8779	open sea	0	Heterochrom/ low signal/ Repetitive/CNV	1.83333	0	6.35085
chr2:54201286	chr2	54201286	54201287	0	ACYP2	intron	2795	shelf	0	Transcription	97.0833	100	7.20427
chr2:55646086	chr2	55646086	55646087	0	CCDC88A	intron	533	shore	0	Promoter	2.08333	0	7.21688
chr2:5643402	chr2	5643402	5643403	46507	AC107057.1	intergenic	170078	open sea	0	Heterochrom/ low signal/ Repetitive/CNV	90.3333	95	12.3901
chr2:5817485	chr2	5817485	5817486	0	AC107057.2	intron	3774	shelf	0	Heterochrom/ low signal/ Repetitive/CNV	82.1667	80	8.22229
chr2:5818166	chr2	5818166	5818167	0	AC107057.2	intron	4455	open sea	0	Heterochrom/ low signal/ Repetitive/CNV	88.3333	87.5	8.49955
chr2:59984330	chr2	59984330	59984331	0	RP11-444A22.1	intron	703490	open sea	0	Heterochrom/ low signal/ Repetitive/CNV	97.1667	100	9.81495
chr2:6061936	chr2	6061936	6061937	10880	LINC01105	intergenic	214374	open sea	0	Heterochrom/ low signal/ Repetitive/CNV	92.4167	96.5	10.95
chr2:6068296	chr2	6068296	6068297	4520	LINC01105	intergenic	220734	open sea	0	Heterochrom/ low signal/ Repetitive/CNV	83.75	84.5	9.18621
chr2:60783812	chr2	60783812	60783813	3109	BCL11A	intergenic	1032	shore	0	Promoter	2.75	0	9.52628
chr2:6078866	chr2	6078866	6078867	0	LINC01105	intron	231304	open sea	0	Heterochrom/ low signal/ Repetitive/CNV	76	80	19.1549
chr2:61213939	chr2	61213939	61213940	0	PUS10	intron	78927	open sea	0	Enhancer	98.1667	100	6.35085
chr2:6123959	chr2	6123959	6123960	0	LINC01105	exon	254321	open sea	0	Heterochrom/ low signal/ Repetitive/CNV	94.8333	100	8.21123
chr2:61300104	chr2	61300104	61300105	0	KIAA1841	intron	6518	open sea	0	Transcription	97.5833	100	8.37158
chr2:61371141	chr2	61371141	61371142	0	KIAA1841	promoter	32905	open sea	0	Heterochrom/ low signal/ Repetitive/CNV	98.0833	100	6.63953
chr2:61373741	chr2	61373741	61373742	0	KIAA1841	promoter	30305	open sea	0	Transcription	95.9167	100	9.53899
[truncated: 1,490 more rows]
