# Supplementary material for: Identification of intergenerational epigenetic inheritance by whole genome DNA methylation analysis in trios
Source: Sci Rep. 2023 Dec 2;13:21266. doi: 10.1038/s41598-023-48517-3 (PMC10693549; doi:10.1038/s41598-023-48517-3)
Supplement: Supplementary file 3 — Supplementary Table 3. [file 41598_2023_48517_MOESM3_ESM.xlsx]

## Sheet: Sheet 1
Supp. Table 3: Distance to the different genomic elements. Mean, standar deviation (sd) and maximum (max) distance for filtered, mendelian and heritable CpGs to the different genomic elements.
		Filtered CpGs			Mendelian CpGs			Heritable CpGs
		mean	sd	max	mean	sd	max	mean	sd	max
	Gene	10145.4	31811.6	766724	14128.1	38364.7	761959	6178.41	22436.3	563174
	Promoter	18720.3	37178.3	764724	24233.8	43359.5	759959	11849.9	27014.2	561174
	TSS	19538.7	37257.7	766724	25138.1	43400.4	761959	12576.2	27109.7	563174
	Exon	13551.7	32392.3	766724	18158.9	38697.8	761959	8145.53	22630.1	563174
	CpG island	91051.3	210695	3400720	122128	251972	3400720	42701.5	101927	1342824
	Repeat	197.456	416.387	51558	193.3	476.17	51558	239.655	401.743	3685
	TFBS Conserved	10849.5	60159	1816070	13737.6	69256.5	1814428	12317.3	61447.5	1332172
	TFBS Clusters	741.708	9857.63	1403019	1184.39	14977.8	1398254	514.564	3919.83	109847
	Chromatin States	247.913	10922.9	1284164	380.509	14590.2	1284164	506.516	7189.75	163191
